# Supplementary material for: Epigenetic Profiling of H3K4Me3 Reveals Herbal Medicine Jinfukang-Induced Epigenetic Alteration Is Involved in Anti-Lung Cancer Activity
Source: Evid Based Complement Alternat Med. 2016 Mar 20;2016:7276161. doi: 10.1155/2016/7276161 (PMC4818803; doi:10.1155/2016/7276161)
Supplement: Supplementary file 1 — Table S1: H3K4Me3 profiling reveals JFK-induced alterations of H3K4Me3 modification in A549 cells. Comparing JFK-treated versus control HeK4Me3 ChIP data sets, top 2000 altered genes with down-regulated and up-regulated respectively, are listed. [file 7276161.f1.xlsx]

## Sheet: Down regulated genes
A549														JFK
Symbol	Chromosome	length	summit	tags	X.NAME.	fold_enrichment	FDR...	PeakStart	PeakEnd	Distance	GeneStart	GeneEnd	ClosestTSS_ID	ClosestTSS_ID.1	GeneEnd.1	GeneStart.1	Distance.1	PeakEnd.1	PeakStart.1	FDR....1	fold_enrichment.1	X.NAME..1	tags.1	summit.1	length.1	chr	Symbol
PRRT2	chr16	1592	806	396	3120.18	30.48	0	29822607	29824199	-24	29823427	29827202	ENST00000358758
ZNF597	chr16	2020	767	456	3100	36.16	0	3492598	3494618	-71	3486104	3493537	ENST00000301744
ALOXE3	chr17	2834	1313	687	3100	37.17	0	8020743	8023577	74	7999219	8022234	ENST00000318227
G3BP1	chr5	1200	796	401	3100	39.98	0	151149901	151151101	-105	151150606	151170590	ENST00000523519
ALDH16A1	chr19	2425	1380	750	3100	45.48	0	49955616	49958041	283	49956545	49973844	ENST00000433981
NBR2	chr17	2750	1558	1144	3100	50.86	0	41276220	41278970	-62	41277657	41292350	ENST00000356906
METTL18	chr1	2326	1406	815	3100	50.99	0	169762946	169765272	-2	169761670	169764107	ENST00000310392
ZDHHC6	chr10	2833	1186	1426	3100	51.01	0	114205368	114208201	-112	114190058	114206672	ENST00000369405
POLR3GL	chr1	1999	830	414	2766.62	51.4	0	145469428	145471427	-40	145456514	145470387	ENST00000369313
UBQLN4	chr1	3567	2476	1649	3100	53.21	0	156022257	156025824	-455	156005092	156023585	ENST00000368309
ETV2	chr19	3067	891	1236	3100	54.82	0	36133436	36136503	1912	36133057	36135754	ENST00000403402
POLR3F	chr20	3101	1357	1613	3100	55.43	0	18446201	18449302	-19	18447771	18465287	ENST00000377603
NCAPD2	chr12	3404	1507	1296	3100	55.98	0	6601361	6604765	-196	6603259	6637257	ENST00000382457
C20orf11	chr20	3759	1080	1810	3100	55.98	0	61567660	61571419	37	61569502	61578019	ENST00000412152
ZNF75A	chr16	2010	1078	768	3100	56.31	0	3354540	3356550	59	3355486	3368574	ENST00000293995
SCO1	chr17	3150	1474	1508	3100	56.92	0	10599247	10602397	25	10583671	10600847	ENST00000396047
EFCAB5	chr17	3535	1921	1619	3100	57.58	0	28255102	28258637	-4	28256874	28401641	ENST00000536908
CAB39L	chr13	1248	990	308	2704.72	57.67	0	50017010	50018258	555	49884788	50018189	ENST00000410043
ASB3	chr2	3545	1547	1613	3100	57.72	0	54012384	54015929	-10	53897456	54014146	ENST00000394717
SH2D6	chr2	1626	792	525	3100	57.83	0	85645176	85646802	-65	85646054	85664150	ENST00000389938
MLH1	chr3	1458	207	532	3100	59.21	0	37034911	37036369	301	37035339	37107380	ENST00000536378
C2orf28	chr2	2827	1534	1354	3100	59.97	0	27433820	27436647	-4	27435238	27440046	ENST00000405489
FAM114A2	chr5	2546	1440	1054	3100	60.58	0	153417232	153419778	-9	153407709	153418496	ENST00000522395
HEATR5B	chr2	2363	902	1024	3100	60.85	0	37310337	37312700	-33	37282230	37311485	ENST00000424416
VCPIP1	chr8	5574	3958	1654	3100	60.85	0	67575320	67580894	1345	67540722	67579452	ENST00000310421
MAP3K11	chr11	3579	2125	1306	3100	60.94	0	65379439	65383018	484	65365226	65381713	ENST00000309100
C17orf59	chr17	3093	2260	1240	3100	61.38	0	8091129	8094222	888	8091652	8093564	ENST00000389017
FAHD1	chr16	3656	1926	1278	3100	61.73	0	1875445	1879101	48	1877225	1878908	ENST00000427358
SNX17	chr2	1525	255	1000	3100	61.98	0	27593363	27594888	5	27594120	27599990	ENST00000542478
CISD1	chr10	1872	307	623	3100	62.11	0	60028863	60030735	981	60028818	60049346	ENST00000333926
ANKRD49	chr11	2360	1367	726	3100	62.17	0	94225945	94228305	-20	94227145	94231278	ENST00000540349
SLC22A18	chr11	3277	778	881	3100	62.42	0	2922860	2926137	154	2924344	2930586	ENST00000485423
KLHL15	chrX	1710	433	386	3100	62.97	0	24043564	24045274	884	24001837	24045303	ENST00000328046
FGFR1OP2	chr12	4148	1518	1598	3100	63.5	0	27089260	27093408	18	27091316	27119486	ENST00000229395
IFT140	chr16	2644	1047	892	3100	63.5	0	1659509	1662153	27	1560428	1660858	ENST00000397417
RPA3	chr7	1309	1004	497	3100	64.34	0	7678965	7680274	37	7676606	7679657	ENST00000401447
RNASE4	chr14	8002	2723	2108	3100	64.63	0	21148439	21156441	68	21152372	21168757	ENST00000398001
PAF1	chr19	2944	1860	1627	3100	64.95	0	39880326	39883270	-41	39877118	39881757	ENST00000416728
INO80E	chr16	2421	1574	859	3100	65.06	0	30006250	30008671	-70	30007531	30012550	ENST00000380503
TNFSF12	chr17	1460	650	366	3100	65.17	0	7451556	7453016	78	7452208	7461207	ENST00000293825
CEP95	chr17	5536	2443	3165	3100	66.22	0	62499399	62504935	-88	62502255	62534060	ENST00000553956
EHBP1L1	chr11	2441	781	619	3100	66.52	0	65342848	65345289	551	65343517	65352888	ENST00000533237
IL4I1	chr19	2531	931	1327	3100	66.92	0	50431656	50434187	-125	50392916	50432796	ENST00000341114
C2orf81	chr2	2059	1350	868	3100	67.02	0	74647679	74649738	9	74642535	74648718	ENST00000518863
C17orf49	chr17	5125	1807	2359	3100	67.34	0	6914244	6919369	-245	6917052	6920809	ENST00000547302
INPP1	chr2	2161	990	786	3100	68.1	0	191207744	191209905	19	191208805	191233998	ENST00000423767
ZNF559	chr19	2083	1234	440	3100	68.2	0	9433873	9435956	-13	9434928	9454519	ENST00000393883
BAD	chr11	1242	581	363	3100	68.51	0	64038654	64039896	65	64037741	64039340	ENST00000493798
WRAP53	chr17	5749	2835	2749	3100	68.79	0	7587285	7593034	540	7589619	7606820	ENST00000316024
IRF3	chr19	3051	1759	1609	3100	68.79	0	50167205	50170256	-304	50162830	50168426	ENST00000309877
L2HGDH	chr14	2441	1043	966	3100	69	0	50777773	50780214	8	50735916	50779002	ENST00000557131
POLR3K	chr16	2226	737	857	3100	69.48	0	102539	104765	-24	96407	103628	ENST00000293860
PNMA2	chr8	3011	1084	1635	3100	69.7	0	26370137	26373148	-34	26362217	26371608	ENST00000522362
ARFIP1	chr4	2503	1458	899	3100	70.18	0	153699807	153702310	-30	153701089	153833509	ENST00000451320
DDX54	chr12	2622	1242	1367	3100	70.55	0	113621910	113624532	63	113594979	113623284	ENST00000306014
SCNM1	chr1	2723	1530	1121	3100	71	0	151137214	151139937	20	151138555	151141614	ENST00000368902
FOXRED1	chr11	974	191	317	3100	71.14	0	126138967	126139941	350	126139104	126147826	ENST00000532125
PRPF31	chr19	2603	1081	832	3100	71.23	0	54617832	54620435	0	54619134	54628033	ENST00000445811
AP3M1	chr10	3132	1826	1461	3100	71.43	0	75909246	75912378	9	75881524	75910821	ENST00000355264
TROVE2	chr1	3801	2053	1515	3100	71.64	0	193027012	193030813	-91	193029004	193053861	ENST00000416058
TYMS	chr18	2597	1345	703	3100	73.42	0	656674	659271	229	657743	672997	ENST00000323250
ZNF473	chr19	1421	497	474	3100	73.77	0	50528925	50530346	351	50529284	50550424	ENST00000445728
RPUSD1	chr16	2442	997	985	3100	74.08	0	837098	839540	64	834974	838383	ENST00000007264
CENPP	chr9	2803	1152	1210	3100	74.52	0	95086369	95089172	4	95087766	95382815	ENST00000375587
DCDC2	chr6	2805	1900	559	3100	74.58	0	24356127	24358932	351	24353460	24357881	ENST00000436313
TGFB2	chr1	8016	2007	2824	3100	74.61	0	218517568	218525584	1999	218519577	218617961	ENST00000366929
ZNF524	chr19	3158	930	1369	3100	74.81	0	56109819	56112977	-332	56111730	56114504	ENST00000301073
KLC4	chr6	2656	888	696	3100	75.32	0	43026119	43028775	56	43027391	43035135	ENST00000458460
EIF2S1	chr14	4270	1678	1605	3100	75.77	0	67824573	67828843	-6	67826714	67853233	ENST00000256383
NSL1	chr1	3024	1420	1040	3100	75.84	0	212963586	212966610	21	212911269	212965119	ENST00000366975
PPWD1	chr5	2890	1627	897	3100	75.84	0	64857645	64860535	24	64859066	64883376	ENST00000261308
ZFYVE21	chr14	1572	271	828	3100	75.92	0	104181985	104183557	626	104182145	104199999	ENST00000311141
AC131971.1	chr11	5239	4413	1538	3100	76	0	3009455	3014694	981	3011093	3012563	ENST00000332881
SPSB3	chr16	2842	2017	1248	3100	76	0	1831273	1834115	-113	1826714	1832581	ENST00000301717
KCTD10	chr12	2924	2070	1471	3100	76.11	0	109913514	109916438	129	109894090	109915105	ENST00000542858
ASB7	chr15	1930	311	948	3100	76.19	0	101142607	101144537	758	101142814	101170414	ENST00000343276
CSAD	chr12	2716	1218	997	3100	76.28	0	53573386	53576102	-51	53551923	53574693	ENST00000444623
C9orf85	chr9	1948	416	657	3100	76.31	0	74526283	74528231	673	74526584	74526884	ENST00000356065
CTC-241N9.1	chr5	2124	1247	1059	3100	76.62	0	179284893	179287017	-58	179286013	179288283	ENST00000499601
EIF3I	chr1	2628	1375	909	3100	76.86	0	32686398	32689026	183	32687529	32691896	ENST00000355082
GGPS1	chr1	3061	2795	1617	3100	77.46	0	235488559	235491620	-575	235490665	235506408	ENST00000488594
CBY1	chr22	2374	1291	802	3100	77.55	0	39051513	39053887	19	39052681	39067193	ENST00000416285
ZNF434	chr16	1315	1032	554	3100	77.76	0	3449788	3451103	518	3433689	3450964	ENST00000418960
C6orf70	chr6	2597	1098	817	3100	77.81	0	170150403	170153000	-19	170151721	170181680	ENST00000366773
SEPSECS	chr4	2754	1062	656	3100	77.98	0	25160826	25163580	1	25121627	25162204	ENST00000302922
RP11-111M22.2	chr11	1032	206	324	3100	78.19	0	76092332	76093364	-1	76092849	76114914	ENST00000529331
NEDD8	chr14	3158	1210	1372	3100	78.41	0	24700023	24703181	-42	24686922	24701560	ENST00000524927
AC062017.1	chr2	1531	328	549	3100	78.41	0	240322896	240324427	162	240323499	240324058	ENST00000413029
LSM3	chr3	3382	1775	1219	3100	78.61	0	14218172	14221554	5	14219858	14242619	ENST00000306024
TUBGCP2	chr10	2387	1240	1029	3100	78.73	0	135121005	135123392	183	135093136	135122382	ENST00000417178
RP11-144F15.1	chr12	3137	1456	1227	3100	79.16	0	107167096	107170233	31	106889736	107168696	ENST00000551505
OSGEP	chr14	3114	1150	1306	3100	79.37	0	20921732	20924846	-25	20914827	20923264	ENST00000206542
YME1L1	chr10	4780	2047	1880	3100	79.6	0	27441109	27445889	-178	27399383	27443321	ENST00000376016
SIAE	chr11	2244	828	699	3100	79.65	0	124542651	124544895	4	124503009	124543777	ENST00000263593
CYB5D2	chr17	3647	2548	1846	3100	80.35	0	4044581	4048228	-57	4046462	4060989	ENST00000301391
OIP5	chr15	1269	855	370	3100	80.58	0	41623685	41624954	499	41601466	41624819	ENST00000220514
ANKZF1	chr2	3171	1039	1269	3100	80.63	0	220092886	220096057	-7	220094479	220101391	ENST00000323348
LNP1	chr3	4482	1470	1651	3100	81.57	0	100118164	100122646	-50	100120455	100175145	ENST00000489752
UTP15	chr5	3590	1593	1225	3100	82.14	0	72859513	72863103	40	72861268	72864257	ENST00000513824
PSMB3	chr17	3546	2306	1319	3100	82.22	0	36907016	36910562	-214	36909003	36920483	ENST00000225426
HARS	chr5	2546	914	1075	3100	82.26	0	140069880	140072426	-31	140053489	140071122	ENST00000431330
AC009996.1	chr15	1534	1072	520	3100	82.31	0	44827673	44829207	681	44826706	44829121	ENST00000313807
TMTC3	chr12	2603	859	1046	3100	82.36	0	88534864	88537467	81	88536084	88554487	ENST00000551088
MYL5	chr4	2746	1706	1002	3100	82.99	0	666865	669611	-111	668349	675817	ENST00000511290
RFXANK	chr19	2607	1367	993	3100	83.55	0	19301790	19304397	41	19303052	19312673	ENST00000303088
PRRT1	chr6	1956	871	502	3100	83.59	0	32121155	32123111	17	32118272	32122150	ENST00000428778
ZNF319	chr16	3629	2737	1460	3100	83.7	0	58032706	58036335	-758	58028573	58033762	ENST00000299237
GOLGA2	chr9	2769	909	1210	3100	83.78	0	131036906	131039675	-16	131023451	131038274	ENST00000450617
RBBP4	chr1	3590	2422	915	3100	83.95	0	33114718	33118308	-230	33116743	33145654	ENST00000414241
ZNHIT1	chr7	3321	1302	1446	3100	84.13	0	100859291	100862612	2	100860949	100867471	ENST00000305105
GLYR1	chr16	3610	1147	1867	3100	84.24	0	4895811	4899421	-273	4853204	4897343	ENST00000321919
RNF166	chr16	2705	1803	1186	3100	84.24	0	88771388	88774093	59	88762904	88772800	ENST00000537718
GLOD4	chr17	2526	1602	1416	3100	84.37	0	684316	686842	-8	662550	685571	ENST00000301329
GDAP2	chr1	3322	1996	1158	3100	84.66	0	118470636	118473958	-44	118412037	118472253	ENST00000369443
ATL1	chr14	2305	1187	782	3100	84.66	0	51026198	51028503	345	51027005	51057766	ENST00000557735
GANC	chr15	3936	1318	737	3100	84.79	0	42564196	42568132	-276	42566440	42645864	ENST00000318010
SDF2	chr17	3184	1816	1585	3100	85.07	0	26987579	26990763	-49	26975374	26989122	ENST00000247020
ZNF436	chr1	3363	2177	1208	3100	85.41	0	23693603	23696966	-405	23686468	23694879	ENST00000374608
GIN1	chr5	3546	2322	1234	3100	85.77	0	102454018	102457564	10	102423517	102455801	ENST00000508629
GABPA	chr21	3584	1104	1157	3100	86.64	0	27105789	27109373	-114	27107695	27144771	ENST00000400075
IRAK4	chr12	2532	1432	838	3100	86.69	0	44151462	44153994	-19	44152747	44180778	ENST00000440781
COPS5	chr8	5222	3750	2001	3100	86.77	0	67973024	67978246	874	67968768	67976509	ENST00000518747
IKBKAP	chr9	2978	1328	1345	3100	88.19	0	111694797	111697775	-53	111630921	111696233	ENST00000537196
TNNI3K	chr1	1983	995	452	3100	88.23	0	74663069	74665052	25	74664035	74670261	ENST00000472069
C3orf71	chr3	2438	984	943	3100	88.4	0	48955405	48957843	194	48955221	48956818	ENST00000408959
BORA	chr13	1085	407	341	3100	88.73	0	73301958	73303043	436	73302064	73330318	ENST00000390667
C7orf64	chr7	1199	245	415	3100	89.29	0	92158017	92159216	488	92158128	92166384	ENST00000450580
FANCM	chr14	3171	1469	958	3100	90.05	0	45603884	45607055	312	45605157	45669231	ENST00000542564
YARS	chr1	1720	453	708	3100	90.61	0	33283122	33284842	-228	33240840	33283754	ENST00000373477
MRRF	chr9	2790	1477	1166	3100	90.8	0	125025816	125028606	18	125027193	125048006	ENST00000373728
ZBTB25	chr14	5053	2026	2217	3100	91.01	0	64968025	64973078	11	64953555	64970563	ENST00000261683
THAP4	chr2	4276	1217	1613	3100	91.34	0	242574729	242579005	-3	242523820	242576864	ENST00000407315
PCGF2	chr17	4901	2030	2798	3100	91.38	0	36902006	36906907	101	36890150	36904558	ENST00000360797
BRF1	chr14	1657	629	637	3100	91.51	0	105781006	105782663	-7	105676615	105781827	ENST00000327359
CGGBP1	chr3	1943	1706	877	3100	92.27	0	88106295	88108238	-807	88101162	88106459	ENST00000398392
ZGPAT	chr20	3624	1371	1976	3100	92.33	0	62337580	62341204	5	62339387	62367494	ENST00000355969
GALNT4	chr12	4090	3012	1877	3100	92.36	0	89916612	89920702	-74	89913185	89918583	ENST00000529983
MMAB	chr12	2233	867	654	3100	92.46	0	110010336	110012569	-140	109999489	110011312	ENST00000542390
RELL2	chr5	2931	1080	1331	3100	92.89	0	141015201	141018132	73	141016593	141020644	ENST00000297164
HACL1	chr3	2858	1149	949	3100	93.23	0	15641610	15644468	29	15624385	15643068	ENST00000414979
ZNF189	chr9	3361	1907	989	3100	93.56	0	104159522	104162883	47	104161155	104172942	ENST00000374861
EXOSC1	chr10	2808	1020	1080	3100	93.57	0	99204418	99207226	-48	99196201	99205774	ENST00000370884
C16orf85	chr16	1008	649	327	3100	93.83	0	88635632	88636640	412	88620112	88636548	ENST00000378416
HMOX1	chr22	1876	684	616	3100	93.83	0	35776602	35778478	712	35776828	35790207	ENST00000216117
KIAA1958	chr9	2873	1500	1290	3100	93.83	0	115247956	115250829	34	115249358	115422415	ENST00000536272
SEC61B	chr9	3299	2107	1670	3100	94.23	0	101982778	101986077	-155	101984583	101992897	ENST00000223641
SLC26A11	chr17	2528	1059	1624	3100	94.29	0	78192946	78195474	10	78194200	78227306	ENST00000546047
TMEM116	chr12	1496	1255	498	3100	94.33	0	112449545	112451041	622	112369107	112450915	ENST00000437003
RP11-863K10.7	chr8	2068	769	822	3100	94.65	0	37593554	37595622	356	37592279	37594944	ENST00000330539
DHX38	chr16	3104	2051	1283	3100	94.71	0	72126074	72129178	11	72127615	72146811	ENST00000268482
TOX4	chr14	1444	204	643	3100	95.24	0	21945293	21946737	632	21945383	21964929	ENST00000448790
TACC3	chr4	1928	154	475	3100	95.5	0	1723190	1725118	642	1723512	1729821	ENST00000493975
TMUB2	chr17	3163	2131	1351	3100	95.68	0	42262706	42265869	-48	42264336	42268594	ENST00000446571
FOXA1	chr14	6071	3829	1984	3100	95.97	0	38060094	38066165	1109	38059189	38064239	ENST00000250448
UBAP2L	chr1	4227	2648	1781	3100	96.25	0	154191232	154195459	-15	154193361	154207770	ENST00000441890
UBR7	chr14	2979	1754	1070	3100	96.36	0	93672051	93675030	-45	93673586	93684903	ENST00000554232
RP11-422N16.3	chr8	2536	1844	871	3100	97.29	0	110655399	110657935	323	110656344	110660313	ENST00000499579
CHTF8	chr16	3159	1082	1571	3100	97.8	0	69164898	69168057	-1	69153930	69166476	ENST00000522497
TXNDC16	chr14	1330	980	492	3100	98.13	0	53018123	53019453	435	52955081	53019223	ENST00000557374
NCAPG	chr4	2240	201	469	3100	99.14	0	17812531	17814771	1126	17812525	17846485	ENST00000251496
CCDC59	chr12	2882	1189	1029	3100	100.22	0	82750701	82753583	33	82617460	82752175	ENST00000552377
NCAPD3	chr11	3255	1840	1182	3100	100.94	0	134092857	134096112	-45	134090463	134094439	ENST00000525485
C1orf50	chr1	1204	380	461	3100	101.86	0	43232892	43234096	517	43232977	43263875	ENST00000536543
RPS6KA5	chr14	2293	1070	795	3100	101.92	0	91525757	91528050	40	91360318	91526944	ENST00000418736
GPN3	chr12	2821	1772	1268	3100	102.65	0	110905025	110907846	90	110890292	110906526	ENST00000543199
RPGRIP1L	chr16	810	598	310	3100	102.71	0	53737024	53737834	342	53633824	53737771	ENST00000262135
MPST	chr22	2744	1670	973	3100	103	0	37414272	37417016	-32	37415676	37425842	ENST00000401419
RNASET2	chr6	1892	984	578	3100	104.06	0	167368962	167370854	169	167352232	167370077	ENST00000425007
FAM118B	chr11	2275	876	824	3100	104.2	0	126080531	126082806	0	126081668	126132526	ENST00000360194
ATM	chr11	3688	2231	983	3100	104.31	0	108091695	108095383	-20	108093559	108239826	ENST00000278616
LYRM1	chr16	4664	2459	1650	3100	104.64	0	20908807	20913471	-418	20911557	20936326	ENST00000439021
ADAM9	chr8	4065	724	1689	3100	105.27	0	38854256	38858321	1783	38854505	38962520	ENST00000487273
SON	chr21	5543	2256	1557	3100	105.51	0	34912753	34918296	153	34915371	34931362	ENST00000381679
PDHX	chr11	2936	1634	1318	3100	105.83	0	34936692	34939628	-19	34938179	35016822	ENST00000430469
LRRC57	chr15	2207	1083	905	3100	105.83	0	42839757	42841964	139	42834720	42841000	ENST00000323443
SHB	chr9	5716	4312	2825	3100	107.34	0	38064702	38070418	1648	37919131	38069208	ENST00000377707
SURF1	chr9	2638	973	1032	3100	107.86	0	136222030	136224668	12	136218610	136223361	ENST00000371974
GOLT1B	chr12	3240	1985	1283	3100	108.61	0	21653083	21656323	-24	21654727	21669118	ENST00000542038
NUDT21	chr16	3509	2083	1520	3100	108.88	0	56483498	56487007	-6	56463068	56485246	ENST00000535563
RARS2	chr6	3126	1473	902	3100	109.6	0	88298085	88301211	73	88224096	88299721	ENST00000369536
UFD1L	chr22	3235	2452	906	3100	109.91	0	19465107	19468342	0	19443203	19466725	ENST00000447868
MUDENG	chr14	3411	1311	1371	3100	110.23	0	57733959	57737370	6	57735658	57741441	ENST00000556995
DIS3	chr13	3530	1262	967	3100	110.54	0	73354477	73358007	-8	73333182	73356234	ENST00000545453
TRUB2	chr9	3114	1947	1318	3100	111.68	0	131083473	131086587	-9	131071382	131085021	ENST00000372890
C1orf109	chr1	3184	1201	873	3100	111.87	0	38154856	38158040	-256	38147242	38156192	ENST00000358011
SNAP29	chr22	1195	301	337	3100	111.87	0	21213219	21214414	45	21213771	21242107	ENST00000439214
HPS4	chr22	2394	1015	837	3100	112.52	0	26878628	26881022	-5	26848241	26879820	ENST00000312736
BCL2L2	chr14	2927	1139	852	3100	113.37	0	23775226	23778153	-460	23777150	23780353	ENST00000556599
DHFR	chr5	2774	1561	782	3100	114.01	0	79949095	79951869	11	79923836	79950493	ENST00000505337
IRS2	chr13	1609	647	624	3100	114.6	0	110439075	110440684	-964	110406184	110438915	ENST00000375856
MRPL40	chr22	3645	2228	1353	3100	114.78	0	19417525	19421170	-77	19419425	19423598	ENST00000333130
RNF170	chr8	4425	2102	2171	3100	115.59	0	42750155	42754580	65	42742871	42752433	ENST00000524954
C22orf13	chr22	1677	1233	598	3100	115.75	0	24949567	24951244	651	24938655	24951057	ENST00000447813
C2CD3	chr11	5021	2921	1512	3100	116.41	0	73879584	73884605	-30	73745480	73882064	ENST00000313681
CCNK	chr14	4211	2642	1748	3100	116.79	0	99945408	99949619	-225	99947739	99977851	ENST00000437596
MOSPD2	chrX	2377	1407	614	3100	117.16	0	14890297	14892674	-77	14891563	14940449	ENST00000380492
CCDC92	chr12	4027	1288	2050	3100	122.29	0	124455459	124459486	-94	124428817	124457378	ENST00000545037
SUGP2	chr19	2354	876	822	3100	122.79	0	19143103	19145457	19	19101703	19144299	ENST00000330854
SERPINI1	chr3	1791	397	528	3100	130.07	0	167452877	167454668	259	167453513	167512467	ENST00000472747
C6orf52	chr6	3310	1331	930	3100	130.07	0	10693373	10696683	2	10671655	10695030	ENST00000503680
CTDP1	chr18	3457	1584	1138	3100	130.97	0	77438061	77441518	-11	77439801	77514510	ENST00000299543
GTPBP2	chr6	3997	2395	922	3100	131.06	0	43594375	43598372	234	43592298	43596608	ENST00000442748
USMG5	chr10	3446	2068	1426	3100	131.84	0	105154510	105157956	-10	105148807	105156223	ENST00000337003
TMEM127	chr2	3447	1384	1372	3100	132.43	0	96930051	96933498	-42	96917398	96931732	ENST00000432959
ORC4	chr2	2380	309	784	3100	132.79	0	148778558	148780938	-601	148691732	148779147	ENST00000264169
RP11-286N22.8	chr11	2869	1817	1293	3100	134.35	0	61196084	61198953	-9	61197528	61249314	ENST00000541135
MORN1	chr1	1502	1086	525	3100	135.82	0	2321586	2323088	773	2309494	2323110	ENST00000378525
FAM96B	chr16	2857	1634	1326	3100	140.11	0	66966879	66969736	12	66965959	66968320	ENST00000422424
KCNJ16	chr17	2549	629	223	934.16	17.48	0.01	68070968	68073517	816	68071426	68131744	ENST00000392671
FGG	chr4	2761	2223	160	769.65	18.72	0.01	155531592	155534353	814	155525762	155533787	ENST00000407946
C17orf102	chr17	2354	665	269	1538.76	34.03	0.01	32905879	32908233	-668	32901142	32906388	ENST00000357754
DCBLD2	chr3	1587	259	309	2086.46	39.89	0.01	98620743	98622330	-1003	98514814	98620533	ENST00000404023
C1orf148	chr1	680	417	117	823.66	40.3	0.01	228352616	228353296	257	228351787	228353213	ENST00000366713
PMEL	chr12	1197	905	296	2486.58	52.43	0.01	56366318	56367515	182	56352331	56367099	ENST00000549233
TCN2	chr22	1443	636	179	1416.59	57.11	0.01	31002271	31003714	2	31002990	31007101	ENST00000423350
RP11-305N23.1	chr11	1646	968	242	2111.22	59.22	0.01	119251660	119253306	-37	119252520	119371306	ENST00000498979
CNGA4	chr11	1009	398	234	2103.07	61.14	0.01	6256125	6257134	634	6255995	6263221	ENST00000533426
AC010336.2	chr19	908	659	220	2126.77	64.82	0.01	7967603	7968511	370	7963689	7968427	ENST00000539278
RNFT2	chr12	1058	254	278	2575.18	70.18	0.01	117176010	117177068	423	117176116	117290750	ENST00000319176
CCHCR1	chr6	1119	793	216	2043.23	80.52	0.01	31125065	31126184	-56	31124630	31125568	ENST00000506831
SULT1E1	chr4	1967	659	115	611.12	14.55	0.02	70723740	70725707	1146	70706930	70725870	ENST00000226444
AP003774.4	chr11	1454	722	113	602.71	24.05	0.02	64215943	64217397	124	64216546	64219126	ENST00000316124
TCF7L2	chr10	1162	908	128	750.31	30.18	0.02	114708749	114709911	-679	114710009	114927437	ENST00000355995
GPR1	chr2	1767	991	118	517.53	13.07	0.02	207076717	207078484	494	207041290	207078095	ENST00000442134
HYAL3	chr3	779	216	73	499.03	26.86	0.02	50336990	50337769	-480	50330262	50336899	ENST00000336307
FAM65C	chr20	914	580	93	397.77	22.73	0.02	49251906	49252820	1063	49202649	49253426	ENST00000045083
SLC3A1	chr2	1767	1498	107	371.47	9	0.02	44513441	44515208	1690	44512634	44528225	ENST00000427285
DAB1	chr1	1515	281	75	358.11	13.64	0.02	57889325	57890840	-353	57536407	57889729	ENST00000371230
ANXA1	chr9	1370	399	81	348.62	14.83	0.02	75772463	75773833	578	75772570	75785309	ENST00000376911
SUSD2	chr22	1087	794	65	359.73	15.46	0.02	24577208	24578295	524	24577227	24585078	ENST00000358321
OCA2	chr15	968	610	91	363.51	15.68	0.02	28344091	28345059	-71	28000021	28344504	ENST00000354638
CNTN4	chr3	1125	515	68	349.27	16.28	0.02	2139922	2141047	-12	2140497	2787371	ENST00000422330
TJP3	chr19	1132	563	69	385.78	17.28	0.02	3708042	3709174	107	3708501	3750805	ENST00000539908
RP11-1280I22.1	chr5	819	448	67	351.8	19.19	0.02	138723853	138724672	1323	138724306	138725586	ENST00000457570
SLN	chr11	1206	974	67	351.22	20.01	0.02	107581703	107582909	481	107578109	107582787	ENST00000305991
MFSD4	chr1	979	631	68	357.01	20.44	0.02	205537636	205538615	13	205538112	205569912	ENST00000539267
CSMD3	chr8	1265	364	80	372.07	22.83	0.02	114446781	114448046	1698	113235161	114449112	ENST00000455883
SPAG17	chr1	780	464	61	358.6	24.19	0.02	118727550	118728330	-94	118496487	118727846	ENST00000336338
TMEM232	chr5	944	553	62	366.71	28.2	0.02	110062084	110063028	-106	109755197	110062450	ENST00000429839
RDH5	chr12	1853	694	107	311.58	8.47	0.02	56113662	56115515	391	56114197	56118489	ENST00000548082
IP6K3	chr6	1435	1042	83	326.26	11.21	0.02	33713476	33714911	488	33689447	33714682	ENST00000293756
KLK4	chr19	966	321	81	314.69	11.43	0.02	51412301	51413267	-200	51410190	51412584	ENST00000431178
IRF2BPL	chr14	751	240	63	302.79	15.5	0.02	77495306	77496057	-647	77490888	77495034	ENST00000238647
KCNN1	chr19	1221	709	71	333.6	16.63	0.02	18062470	18063691	-13	18063094	18110893	ENST00000536713
EPOR	chr19	1781	1450	97	287.4	8.57	0.02	11493391	11495172	736	11487881	11495018	ENST00000222139
ANO3	chr11	756	536	55	281.41	17.2	0.02	26353267	26354023	-23	26353668	26530327	ENST00000531646
PRR15L	chr17	1368	733	80	267.01	8.3	0.02	46034120	46035488	306	46029336	46035110	ENST00000300557
KLK8	chr19	1250	654	76	269.96	8.47	0.02	51505295	51506545	-962	51499264	51504958	ENST00000320838
SLPI	chr20	1655	824	106	250.77	8.58	0.02	43882200	43883855	177	43880880	43883205	ENST00000338380
S100P	chr4	1190	279	63	260.24	9.88	0.02	6695458	6696648	1257	6694796	6698896	ENST00000296370
IKZF3	chr17	734	464	62	275.51	11.54	0.02	38020124	38020858	-50	37921537	38020441	ENST00000535189
RP11-548K23.11	chr10	1197	363	71	247.2	11.64	0.02	99343865	99345062	332	99344131	99433667	ENST00000370649
SYT10	chr12	1317	720	65	248.46	11.84	0.02	33591844	33593161	78	33529208	33592581	ENST00000535526
CYP4F12	chr19	1025	249	61	264.22	12.57	0.02	15783732	15784757	-43	15784288	15807956	ENST00000324632
CES4A	chr16	1000	341	66	255.82	16.4	0.02	67034404	67035404	427	67034477	67043217	ENST00000535696
PPP1R15B	chr1	683	247	52	250.61	19.77	0.02	204381148	204381831	-544	204375080	204380945	ENST00000543650
SLC26A1	chr4	1170	569	54	226.7	13.02	0.02	986151	987321	428	972861	987164	ENST00000398520
LRRC4B	chr19	959	647	55	227.55	14.2	0.02	51070591	51071550	231	51020829	51071302	ENST00000535879
EFCAB1	chr8	772	264	49	227.42	15.87	0.02	49647519	49648291	-35	49627474	49647870	ENST00000433756
APOL1	chr22	842	409	45	235.33	16.37	0.02	36648791	36649633	5	36649207	36661610	ENST00000440669
C1QTNF5	chr11	887	520	45	226.37	19.1	0.02	119210470	119211357	679	119209652	119211593	ENST00000528368
AL135998.1	chr14	1805	778	96	205.38	6.43	0.02	23290880	23292685	-32	23286463	23291750	ENST00000399979
SLC23A1	chr5	1457	845	76	204.87	8.88	0.02	138717834	138719291	418	138702885	138718981	ENST00000353963
INHBE	chr12	1696	892	94	219.88	9.36	0.02	57849030	57850726	774	57849104	57851791	ENST00000266646
VWA5A	chr11	1089	688	62	209.18	11.11	0.02	123985597	123986686	-15	123986157	123995094	ENST00000392744
STAT5A	chr17	654	251	47	220.96	11.82	0.02	40440054	40440708	-135	40440516	40462934	ENST00000546010
CIITA	chr16	930	523	59	222.19	12.7	0.02	10972370	10973300	1647	10971188	11004100	ENST00000537380
SKOR1	chr15	1285	816	74	214.5	12.88	0.02	68117135	68118420	-76	68117854	68126893	ENST00000554054
SDR16C5	chr8	896	347	46	208.59	13.43	0.02	57232329	57233225	-43	57212569	57232734	ENST00000396721
ANKRD24	chr19	911	260	45	216.54	14.11	0.02	4197937	4198848	255	4198137	4224705	ENST00000262970
RHOBTB2	chr8	689	505	50	224.64	14.48	0.02	22843943	22844632	-642	22844930	22875954	ENST00000519685
TMEM200C	chr18	917	517	44	212.43	14.55	0.02	5890401	5891318	1243	5890184	5892103	ENST00000383490
SLC16A12	chr10	751	354	40	200.9	16.22	0.02	91294680	91295431	257	91190360	91295313	ENST00000544887
TAL1	chr1	708	231	39	210.93	16.37	0.02	47697239	47697947	-206	47681963	47697387	ENST00000371884
GABRB2	chr5	891	490	43	203.93	16.76	0.02	160973528	160974419	-270	160720905	160973703	ENST00000517547
RLTPR	chr16	714	346	42	202.06	19.11	0.02	67678545	67679259	-128	67679030	67691456	ENST00000334583
IFITM3	chr11	392	254	32	216.18	28.2	0.02	318980	319372	1589	319737	320765	ENST00000270031
CP	chr3	1573	1057	75	182.38	7.7	0.02	148938530	148940103	297	148928145	148939614	ENST00000455472
EPS8L3	chr1	1104	570	59	187.08	8.47	0.02	110305802	110306906	172	110292931	110306526	ENST00000361965
EHF	chr11	1382	478	64	189.7	10.7	0.02	34663918	34665300	435	34664174	34668441	ENST00000527935
ARSI	chr5	921	514	47	182.35	11.31	0.02	149681834	149682755	221	149675906	149682516	ENST00000328668
AC127496.1	chr17	911	448	54	182.69	11.59	0.02	78977409	78978320	729	78977135	78978932	ENST00000321930
NEUROG3	chr10	991	599	47	191.5	12.09	0.02	71333979	71334970	-1480	71331454	71332994	ENST00000242462
FREM3	chr4	1138	295	43	184.59	12.73	0.02	144621771	144622909	-512	144498455	144621828	ENST00000329798
RP11-88G17.6	chr9	807	565	45	199.39	14.11	0.02	133027666	133028473	-199	133028269	133072340	ENST00000415566
ATP2C2	chr16	730	330	40	198.02	15.47	0.02	84401833	84402563	65	84402133	84497792	ENST00000262429
PNCK	chrX	704	177	36	185.74	16.37	0.02	152953916	152954620	197	152937556	152954465	ENST00000458354
FAM127C	chrX	737	339	36	179.42	17.28	0.02	134156192	134156929	-1	134154543	134156559	ENST00000391440
LNX1	chr4	771	365	44	188.62	19.18	0.02	54458751	54459522	-1204	54439898	54457932	ENST00000512247
SELENBP1	chr1	1339	1021	75	172.22	8.62	0.02	151343982	151345321	507	151338148	151345159	ENST00000458566
NR1H3	chr11	1074	501	55	177.08	10.03	0.03	47278737	47279811	26	47279248	47282907	ENST00000449369
SHISA9	chr16	877	659	39	172.22	11.28	0.03	12996491	12997368	1315	12995614	13005507	ENST00000423335
C2orf62	chr2	786	367	49	175.86	12.09	0.03	219221377	219222163	191	219221579	219232817	ENST00000289388
CD200	chr3	691	335	40	173.27	15.02	0.03	112051602	112052293	-55	112052003	112081659	ENST00000315711
YPEL3	chr16	943	553	46	175.59	15.7	0.03	30106920	30107863	129	30103635	30107521	ENST00000398841
HMSD	chr18	810	430	37	174.52	18.19	0.03	61616218	61617028	88	61616535	61627646	ENST00000408945
HAND1	chr5	864	296	49	168.03	10.58	0.03	153857432	153858296	-40	153854532	153857824	ENST00000231121
LAT2	chr7	990	640	47	169.26	15.87	0.03	73623822	73624812	6	73624311	73640838	ENST00000398475
METTL7A	chr12	1137	540	52	157.91	7.64	0.03	51318010	51319147	44	51318534	51326300	ENST00000332160
AC130454.2	chr16	828	271	49	159.14	8.66	0.03	23765744	23766572	210	23765948	23770272	ENST00000300113
C12orf69	chr12	921	498	45	157.72	8.72	0.03	14966349	14967270	306	14957584	14967116	ENST00000316048
TRANK1	chr3	1006	751	46	159.96	9.26	0.03	36985574	36986580	471	36868311	36986548	ENST00000301807
RND2	chr17	1101	661	67	157.79	9.49	0.03	41176161	41177262	-546	41177258	41184057	ENST00000544533
F7	chr13	663	297	32	159.93	10.91	0.03	113759869	113760532	79	113760121	113774995	ENST00000375581
VSTM2A	chr7	877	672	38	161.19	11.01	0.03	54609413	54610290	-166	54610018	54620224	ENST00000302287
RP11-9B6.1	chr4	888	451	37	161.83	11.82	0.03	93224684	93225572	201	93218402	93225329	ENST00000504213
COL2A1	chr12	781	429	44	165.21	13.3	0.03	48397667	48398448	46	48367190	48398104	ENST00000337299
HCN1	chr5	816	533	35	157.74	13.64	0.03	45695667	45696483	178	45259349	45696253	ENST00000303230
CACNA1E	chr1	990	395	44	166.7	14.06	0.03	181451467	181452457	-754	181452716	181770716	ENST00000367570
GBP4	chr1	870	374	37	164.63	14.55	0.03	89663959	89664829	221	89646831	89664615	ENST00000355754
RP11-150O12.3	chr8	1227	807	63	153.04	6.61	0.03	37455707	37456934	-24	37455153	37456296	ENST00000522471
TIMP4	chr3	1076	825	65	152.05	8.03	0.03	12199572	12200648	741	12194551	12200851	ENST00000287814
ESR1	chr6	766	276	40	151.33	8.72	0.03	152129093	152129859	428	152129048	152424409	ENST00000431590
DLG2	chr11	1307	313	53	153.73	10.84	0.03	83434987	83436294	324	83252734	83435965	ENST00000434967
DDN	chr12	843	277	43	153.52	11.49	0.03	49393084	49393927	-413	49388932	49393092	ENST00000421952
SELL	chr1	938	769	46	152.36	12.93	0.03	169680458	169681396	-88	169659808	169680839	ENST00000236147
IMPG1	chr6	715	355	35	151	17.4	0.03	76644583	76645298	-174	76631448	76644766	ENST00000369952
FAM72B	chr1	275	137	21	154.55	19.1	0.03	120839552	120839827	277	120839412	120855607	ENST00000355228
MYO15A	chr17	788	379	42	145.47	10.08	0.03	18061371	18062159	143	18061622	18066598	ENST00000557190
HCRT	chr17	756	364	46	147.74	14.72	0.03	40335756	40336512	1336	40336078	40337470	ENST00000293330
GPR101	chrX	604	272	30	145.95	20.01	0.03	136114029	136114633	-498	136112307	136113833	ENST00000298110
PDZK1	chr1	1923	623	101	142.29	5.6	0.03	145727264	145729187	500	145727725	145763793	ENST00000451928
DMPK	chr19	1203	826	63	140.58	8.11	0.03	46284800	46286003	334	46272978	46285736	ENST00000377750
NR2E1	chr6	789	450	37	143.5	8.47	0.03	108486899	108487688	31	108487262	108510013	ENST00000368986
CCDC74B	chr2	861	313	34	143.31	10.91	0.03	130902368	130903229	-91	130896860	130902707	ENST00000310463
NPFFR1	chr10	725	462	43	141.41	11.03	0.04	72043433	72044158	-355	72014713	72043440	ENST00000277942
GPR162	chr12	867	482	41	137.13	9.73	0.04	6930573	6931440	-27	6931034	6936586	ENST00000382315
IFLTD1	chr12	762	357	41	135.69	10.05	0.04	25801212	25801974	-80	25699444	25801513	ENST00000542224
CALHM2	chr10	814	454	38	137.62	11.24	0.04	105211578	105212392	90	105206546	105212075	ENST00000260743
GPR172B	chr17	772	379	37	138.68	11.98	0.04	4938367	4939139	-26	4935900	4938727	ENST00000424747
ZBTB33	chrX	539	394	27	138.24	18.52	0.04	119383972	119384511	-365	119384607	119392253	ENST00000326624
SULT1A1	chr16	833	497	38	134.54	9.26	0.04	28620729	28621562	219	28616903	28621365	ENST00000314752
FUT1	chr19	878	201	42	135.1	9.29	0.04	49258000	49258878	208	49251268	49258647	ENST00000310160
RP11-325I22.2	chr5	664	182	31	133.77	11.71	0.04	1380332	1380996	-482	1363697	1380182	ENST00000504989
SCG3	chr15	898	232	49	131.76	9.7	0.04	51973303	51974201	202	51973550	52013222	ENST00000542355
ACOXL	chr2	773	542	32	130.17	8.27	0.04	111489939	111490712	-106	111490432	111551277	ENST00000448863
COX4NB	chr16	498	228	29	130.11	9.74	0.04	85831344	85831842	1553	85812230	85833146	ENST00000253457
ANO1	chr11	751	233	35	127.77	9.92	0.04	69924177	69924928	-111	69924664	70035633	ENST00000538023
MT3	chr16	665	277	34	128.42	10.58	0.04	56623043	56623708	191	56623184	56625000	ENST00000200691
WNT10A	chr2	749	445	33	130.48	11.34	0.04	219744975	219745724	264	219745085	219758653	ENST00000258411
HPCA	chr1	659	351	28	128.48	11.82	0.04	33351814	33352473	107	33352036	33360247	ENST00000373467
GRM3	chr7	759	393	31	129.59	12.91	0.04	86272910	86273669	59	86273230	86494200	ENST00000361669
ANXA9	chr1	1185	352	50	126.98	6.54	0.04	150954199	150955384	298	150954493	150968110	ENST00000368947
OR8J3	chr11	821	255	31	126.99	13.64	0.04	55905707	55906528	-923	55904247	55905194	ENST00000301529
EDN3	chr20	1044	547	47	125.46	9	0.04	57874725	57875769	-235	57875482	57901047	ENST00000337938
TEKT4	chr2	676	257	31	125.64	10.36	0.04	95537100	95537776	185	95537253	95539126	ENST00000427593
CHST9	chr18	680	499	28	125.19	10.91	0.04	24764974	24765654	-25	24495597	24765289	ENST00000284224
GLRA2	chrX	742	399	29	123.48	19.1	0.04	14547091	14547833	42	14547420	14749931	ENST00000443437
SCRT2	chr20	1150	826	64	121.49	6.14	0.04	655742	656892	508	642240	656825	ENST00000246104
C1QTNF4	chr11	751	385	34	121.08	10.58	0.04	47615319	47616070	516	47611216	47616211	ENST00000302514
KCNK3	chr2	645	243	31	120.43	11.46	0.04	26915579	26916224	282	26915619	26956288	ENST00000302909
SLC35E2	chr1	307	132	19	120.61	16.37	0.04	1677492	1677799	-214	1663681	1677431	ENST00000246421
ZNF880	chr19	926	603	44	119.11	7.56	0.04	52872886	52873812	145	52873204	52889048	ENST00000422689
RHOH	chr4	795	572	29	116.16	10.01	0.04	40192636	40193431	360	40192673	40245615	ENST00000505618
GABRA2	chr4	842	656	31	117.07	10.01	0.04	46391380	46392222	4	46251584	46391805	ENST00000540012
LRRC3B	chr3	768	243	32	116.59	10.22	0.04	26663931	26664699	18	26664297	26752267	ENST00000396641
PCDHGA2	chr5	537	202	32	117.99	10.33	0.04	140718234	140718771	-36	140718539	140892546	ENST00000394576
NSUN7	chr4	625	309	26	118.39	11.82	0.04	40751835	40752460	205	40751942	40812002	ENST00000316607
PLIN5	chr19	806	308	30	114.71	10.01	0.04	4534927	4535733	-122	4522546	4535208	ENST00000381848
GRIA4	chr11	655	353	26	113.83	10.01	0.04	105481082	105481737	-41	105481451	105783836	ENST00000428631
CCDC135	chr16	429	259	24	114.34	14.11	0.04	57728560	57728989	50	57728724	57765367	ENST00000360716
C1orf222	chr1	675	389	31	113.3	14.55	0.04	1891130	1891805	36	1887150	1891504	ENST00000461752
LPAR3	chr1	708	309	27	113.6	14.55	0.04	85358567	85359275	-25	85279087	85358896	ENST00000370611
ARX	chrX	663	303	26	112.66	14.55	0.04	25035722	25036385	-1988	25021811	25034065	ENST00000379044
RUFY4	chr2	635	406	27	113.39	16.28	0.04	218933486	218934121	65	218933738	218955303	ENST00000441828
SCG2	chr2	783	425	32	110.61	11.29	0.04	224466818	224467601	11	224461658	224467221	ENST00000305409
C1orf51	chr1	656	198	28	109.84	9.83	0.04	150253836	150254492	-789	150254953	150259149	ENST00000447007
PTN	chr7	844	358	35	106.37	6.85	0.04	137027893	137028737	205	136912111	137028520	ENST00000393083
TMED7	chr5	595	401	32	108.22	8.4	0.04	114970008	114970603	-1616	114956325	114968689	ENST00000508420
SPINK9	chr5	638	342	25	108.85	11.82	0.04	147699375	147700013	-1072	147700766	147719285	ENST00000511717
ARMCX2	chrX	601	333	24	106.81	11.82	0.04	100913513	100914114	-178	100910267	100913635	ENST00000330154
ENPP3	chr6	405	204	23	105.92	12.57	0.04	131949525	131949930	126	131949601	132068553	ENST00000414305
C1orf194	chr1	722	350	29	106.91	15.12	0.04	109654931	109655653	77	109648577	109655369	ENST00000369945
F5	chr1	681	352	29	105.83	15.52	0.04	169555216	169555897	162	169515727	169555719	ENST00000546081
FGF11	chr17	927	448	41	105.06	6.68	0.04	7342838	7343765	612	7342689	7348256	ENST00000293829
WFDC2	chr20	794	340	44	105.49	7.45	0.04	44098902	44099696	903	44098396	44110172	ENST00000339946
MOGAT1	chr2	764	386	37	104.73	8.57	0.04	223536246	223537010	123	223536505	223574649	ENST00000446656
NLRP3	chr1	660	359	26	105.71	10.91	0.04	247578899	247579559	-229	247579458	247612410	ENST00000391828
PCDHGB7	chr5	418	112	20	103.75	16.01	0.04	140797216	140797634	-2	140797427	140892546	ENST00000398594
LRRTM1	chr2	773	387	38	103.27	8.18	0.04	80531244	80532017	-65	80530394	80531565	ENST00000452811
AC073624.1	chr17	1189	363	62	101.47	6.29	0.04	77022477	77023666	611	77015291	77023683	ENST00000397571
FAM57B	chr16	680	379	28	101.36	9.36	0.04	30042196	30042876	-342	30035748	30042194	ENST00000380495
SOX6	chr11	922	536	37	100.65	8.23	0.04	16418411	16419333	236	16256186	16419108	ENST00000533411
COMP	chr19	643	265	24	100.79	11.82	0.04	18900550	18901193	1242	18893674	18902114	ENST00000454701
SLC26A5	chr7	732	335	27	99.5	8.14	0.04	103086003	103086735	229	102993177	103086598	ENST00000393735
CALCRL	chr2	728	306	27	100.03	10.58	0.04	188312617	188313345	-2	188247971	188312979	ENST00000410102
NXPH1	chr7	594	181	26	98.97	10.58	0.04	8473041	8473635	-247	8473585	8792593	ENST00000405863
C9orf24	chr9	595	263	27	100.06	12.65	0.04	34379427	34380022	1056	34379017	34380781	ENST00000379112
SRPX2	chrX	1143	306	50	97.08	5.18	0.04	99899059	99900202	415	99899215	99926296	ENST00000373004
C12orf56	chr12	468	201	24	95.38	9.34	0.04	64784301	64784769	-64	64660766	64784471	ENST00000543942
AC011481.1	chr19	669	336	34	95.45	10.38	0.04	45430057	45430726	331	45430060	45434643	ENST00000507983
C13orf33	chr13	688	329	24	94.85	8.19	0.04	31480094	31480782	110	31480328	31499709	ENST00000380482
IL1A	chr2	587	242	23	95.26	11.01	0.04	113541709	113542296	164	113531492	113542167	ENST00000263339
KIAA1683	chr19	693	142	25	94.22	7.28	0.04	18384886	18385579	86	18367909	18385319	ENST00000427634
AC013553.1	chr15	930	490	38	92.42	6.88	0.04	65337334	65338264	91	65337708	65345734	ENST00000334287
SLC8A2	chr19	924	190	38	93.19	7.94	0.04	47974790	47975714	55	47931279	47975307	ENST00000236877
PSG4	chr19	598	366	22	92.48	11.82	0.04	43709040	43709638	376	43696854	43709715	ENST00000244295
CCDC47	chr17	623	333	29	92.04	7.88	0.04	61849125	61849748	1493	61823763	61850930	ENST00000403162
STEAP4	chr7	551	274	21	91.72	11.82	0.04	87935809	87936360	110	87910798	87936195	ENST00000414498
CLIC3	chr9	676	429	27	90.98	8.25	0.04	139890774	139891450	-92	139889257	139891020	ENST00000456673
SIAH3	chr13	645	348	25	91.33	11.38	0.04	46425225	46425870	323	46354405	46425871	ENST00000400405
SMOC2	chr6	611	299	22	90.73	8.19	0.04	168841631	168842242	105	168841831	169065106	ENST00000366793
SLC22A11	chr11	753	355	37	90.59	9.7	0.04	64333728	64334481	-967	64335072	64338999	ENST00000416590
SLC18A3	chr10	604	263	22	90.53	10.76	0.04	50818296	50818900	251	50818347	50820765	ENST00000374115
HHIPL2	chr1	678	296	32	89.76	7.06	0.04	222720411	222721089	695	222695602	222721445	ENST00000343410
DUSP2	chr2	732	499	24	89.49	9.1	0.04	96810722	96811454	91	96808905	96811179	ENST00000288943
CEND1	chr11	709	387	28	89.06	7.28	0.04	789462	790171	306	787104	790123	ENST00000330106
LANCL3	chrX	418	244	18	89.17	10.91	0.04	37431600	37432018	904	37430905	37536647	ENST00000378619
ZNF20	chr19	581	435	21	87.58	8.19	0.04	12250617	12251198	208	12242803	12251116	ENST00000292241
SCUBE3	chr6	478	130	20	86.75	10.58	0.04	35181756	35182234	-195	35182190	35218609	ENST00000394681
CHST6	chr16	576	241	22	86.56	8.14	0.04	75529085	75529661	-91	75512326	75529282	ENST00000390664
SYNGAP1	chr6	434	136	18	86.56	10.91	0.04	33398891	33399325	-400	33399508	33419987	ENST00000428982
PLAT	chr8	881	525	36	85.87	6.73	0.04	42064598	42065479	44	42033418	42065083	ENST00000524009
SLCO1B3	chr12	1096	798	39	84.09	5.57	0.04	20963462	20964558	350	20963660	21069658	ENST00000381545
S100A3	chr1	1193	366	45	83.99	6.28	0.04	153521023	153522216	-17	153519989	153521602	ENST00000368712
EDAR	chr2	618	357	26	83.93	8.09	0.04	109605196	109605814	220	109510927	109605725	ENST00000409271
RRAD	chr16	593	322	27	83.67	9.47	0.05	66958795	66959388	347	66955582	66959439	ENST00000420652
PDZRN3	chr3	602	285	23	83.73	9.83	0.05	73673946	73674548	-156	73431584	73674091	ENST00000263666
KIAA1875	chr8	1083	379	47	82.98	6.11	0.05	145164033	145165116	1945	145162629	145173218	ENST00000323662
ZNF85	chr19	670	383	22	83.36	7.28	0.05	21106049	21106719	302	21106082	21126781	ENST00000300540
PTPLAD2	chr9	729	364	26	82.78	7.97	0.05	21031362	21032091	-91	21003620	21031635	ENST00000495827
SLC7A10	chr19	818	479	40	82.36	7.08	0.05	33716263	33717081	84	33699570	33716756	ENST00000253188
SLC18A2	chr10	580	385	23	81.15	11.99	0.05	119000759	119001339	445	119000604	119038941	ENST00000298472
SVOP	chr12	392	172	24	81.07	8.38	0.05	109458740	109459132	-91	109458639	109458845	ENST00000550490
LMX1A	chr1	897	335	37	80.57	6.25	0.05	165325058	165325955	-28	165171110	165325478	ENST00000294816
PNMT	chr17	671	356	32	80.56	10.49	0.05	37824328	37824999	156	37824507	37826728	ENST00000269582
SLC17A3	chr6	674	307	22	80.46	13.23	0.05	25882229	25882903	-52	25845328	25882514	ENST00000360657
CRABP1	chr15	641	358	26	79.67	8	0.05	78632466	78633107	-31	78632818	78640420	ENST00000406419
SHISA7	chr19	788	432	36	79.89	8.34	0.05	55951698	55952486	1612	55943343	55953704	ENST00000416792
GPER	chr7	729	339	37	79.08	8.49	0.05	1126242	1126971	94	1126512	1133451	ENST00000297469
SLC38A4	chr12	659	424	27	79.01	7.06	0.05	47224985	47225644	876	47173732	47226191	ENST00000546940
MST1P9	chr1	258	129	13	78.75	11.82	0.05	17091585	17091843	-739	17083727	17090975	ENST00000442552
AC044860.3	chr15	273	136	14	78.75	12.73	0.05	85778323	85778596	-465	85747141	85777994	ENST00000357253
TRA2B	chr3	287	143	14	78.75	12.73	0.05	185655977	185656264	-196	185633694	185655924	ENST00000453386
ADCY8	chr8	634	259	27	78.1	9.52	0.05	132052023	132052657	239	131792636	132052579	ENST00000377928
B3GAT1	chr11	601	210	20	78.05	10.01	0.05	134282004	134282605	-492	134248402	134281812	ENST00000312527
SLC5A5	chr19	440	133	17	77.98	14.55	0.05	17980981	17981421	-1581	17982782	18005982	ENST00000222248
PLAC9	chr10	603	316	20	77.81	10.91	0.05	81892093	81892696	47	81892347	81904793	ENST00000372267
DPEP2	chr16	441	137	20	77.4	11.24	0.05	68027323	68027764	-428	68021300	68027115	ENST00000322384
TUBAL3	chr10	636	296	28	77.35	6.68	0.05	5446230	5446866	243	5435232	5446791	ENST00000479328
DDC	chr7	643	398	24	76.83	6.87	0.05	50632620	50633263	212	50526163	50633154	ENST00000444124
PTPRQ	chr12	661	344	25	77.33	9.92	0.05	80837751	80838412	-44	80838126	81072802	ENST00000266688
ELANE	chr19	934	599	36	76.44	5.54	0.05	850283	851217	-1541	852291	856242	ENST00000263621
HOXC11	chr12	1005	605	34	76.49	6.54	0.05	54367651	54368656	1241	54366912	54370203	ENST00000243082
GRIN2A	chr16	715	342	26	76.45	12.57	0.05	10275110	10275825	456	9856533	10275924	ENST00000404927
SLITRK2	chrX	506	136	18	76.11	8.19	0.05	144899306	144899812	78	144899481	144907358	ENST00000447897
ITGB2	chr21	773	421	30	75.53	5.88	0.05	46347330	46348103	916	46323418	46348633	ENST00000517563
C9orf171	chr9	656	435	28	75.51	6.88	0.05	135285245	135285901	-38	135285611	135448704	ENST00000343036
APC2	chr19	519	375	20	75.28	8.31	0.05	1449526	1450045	-362	1450148	1473243	ENST00000233607
LRRC34	chr3	665	337	29	75.19	7.06	0.05	169531425	169532090	-983	169511261	169530774	ENST00000522526
ACOT1	chr14	504	365	21	74.79	9.33	0.05	74003730	74004234	-116	74004098	74010414	ENST00000557556
WNT1	chr12	623	318	26	74.42	7.32	0.05	49374759	49375382	729	49374341	49375423	ENST00000380414
PSCA	chr8	787	426	39	73.59	8.03	0.05	143762846	143763633	1364	143761875	143763188	ENST00000513264
UCP1	chr4	525	209	18	73.65	10.01	0.05	141489863	141490388	-166	141480588	141489959	ENST00000262999
CD40	chr20	954	304	41	72.86	4.88	0.05	44746414	44747368	-20	44746911	44758502	ENST00000372285
C12orf62	chr12	486	356	22	72.21	7.43	0.05	50505051	50505537	-468	50505762	50514234	ENST00000550487
SLC27A3	chr1	552	317	21	72.25	9.17	0.05	153748206	153748758	-590	153749072	153752633	ENST00000458027
C2orf78	chr2	378	181	15	72.09	11.82	0.05	74010492	74010870	-635	74011316	74044274	ENST00000409561
EPHA1	chr7	734	488	32	71.8	6.85	0.05	143105811	143106545	-193	143088205	143105985	ENST00000275815
TCEAL2	chrX	474	238	19	71.26	9.32	0.05	101380285	101380759	-138	101380660	101382683	ENST00000372780
SIX3	chr2	548	341	23	71.16	9.99	0.05	45168570	45169118	-58	45168902	45173216	ENST00000260653
EDN2	chr1	865	325	33	71.02	7.12	0.05	41949703	41950568	206	41944446	41950342	ENST00000372587
KCNA4	chr11	653	369	22	71.03	8.31	0.05	30038334	30038987	-90	30031288	30038570	ENST00000328224
FXYD7	chr19	707	566	46	70.8	4.99	0.05	35633270	35633977	-530	35634154	35645205	ENST00000270310
GBGT1	chr9	738	433	30	70.69	7.06	0.05	136038885	136039623	28	136035167	136039282	ENST00000372036
FAM46B	chr1	603	350	23	70.1	8.3	0.05	27339385	27339988	-359	27331511	27339327	ENST00000289166
DHRS4L2	chr14	497	181	17	70.21	10.91	0.05	24457995	24458492	80	24458163	24475610	ENST00000382755
AE000662.92	chr14	765	356	35	70.3	11.4	0.05	23025759	23026524	607	23025534	23027939	ENST00000557595
FGF1	chr5	686	377	31	69.98	6.61	0.05	142024468	142025154	-1045	141980365	142023766	ENST00000394496
MC4R	chr18	556	279	18	69.87	9.1	0.05	58039982	58040538	-259	58038564	58040001	ENST00000299766
NUP62	chr19	626	489	29	69.64	5.8	0.05	50430982	50431608	208	50410086	50431503	ENST00000319225
IGLON5	chr19	457	205	18	69.66	10.43	0.05	51814569	51815026	-304	51815102	51833608	ENST00000270642
AF131215.6	chr8	669	262	22	69.21	7.56	0.05	10924204	10924873	60	10920157	10924599	ENST00000532453
SEZ6	chr17	348	143	20	69.03	6.5	0.05	27332665	27333013	204	27281923	27333043	ENST00000360295
ASPH	chr8	998	450	38	68.59	4.14	0.05	62602091	62603089	-182	62550528	62602408	ENST00000518306
SLC5A7	chr2	625	300	19	68.67	10.01	0.05	108602971	108603596	288	108602995	108630450	ENST00000264047
ADAMTS18	chr16	530	139	20	68.45	7.01	0.05	77468144	77468674	522	77389848	77468931	ENST00000449265
PCDHB10	chr5	535	304	20	68.45	9.2	0.05	140571749	140572284	74	140571942	140575215	ENST00000239446
C10orf68	chr10	556	283	18	68.4	9.78	0.05	32871880	32872436	-1032	32873190	33165321	ENST00000375025
LHCGR	chr2	542	316	20	68.26	10.01	0.05	48982540	48983082	-1	48914782	48982810	ENST00000405626
DLL3	chr19	911	501	50	68.13	6.68	0.05	39988195	39989106	-906	39989557	39999118	ENST00000356433
CPAMD8	chr19	356	131	14	67.78	10.01	0.05	17137555	17137911	-108	17068360	17137625	ENST00000388925
ANXA2	chr15	1515	285	56	67.24	4.96	0.05	60678248	60679763	-1979	60639536	60677026	ENST00000504475
HAO1	chr20	905	590	40	67.05	5.33	0.05	7920749	7921654	-80	7863628	7921121	ENST00000378789
C15orf26	chr15	664	311	23	66.9	8.09	0.05	81426108	81426772	-204	81426644	81441515	ENST00000286732
MPV17L	chr16	471	359	16	66.5	7.28	0.05	15489534	15490005	158	15489611	15503543	ENST00000396385
PCDHA13	chr5	441	223	21	66.19	6.74	0.05	140261628	140262069	-5	140261854	140391929	ENST00000289272
RP11-187E13.2	chr14	700	304	25	65.67	6.69	0.05	32475919	32476619	161	32476108	32487891	ENST00000556949
PAX5	chr9	691	288	25	64.89	8.32	0.05	37034239	37034930	-108	36838539	37034476	ENST00000377849
MKX	chr10	588	273	19	64.81	8.08	0.05	28034411	28034999	43	27961803	28034748	ENST00000375790
SULT1B1	chr4	543	237	18	64.76	8.21	0.05	70624923	70625466	1121	70599891	70626316	ENST00000510821
NPPB	chr1	610	312	18	61.91	10.58	0.05	11918931	11919541	-248	11917521	11918988	ENST00000376468
LOXL4	chr10	458	140	18	61.84	10.58	0.05	100028178	100028636	-400	100007447	100028007	ENST00000260702
IRX6	chr16	627	271	20	61.56	6.75	0.05	55357672	55358299	-485	55358471	55364671	ENST00000290552
FXYD3	chr19	757	367	40	61.45	5.74	0.05	35605397	35606154	-956	35606732	35614107	ENST00000406242
CTC-349C3.2	chr5	709	324	30	61.27	5.98	0.05	134582673	134583382	841	134571924	134583869	ENST00000505663
SYT8	chr11	464	344	19	60.22	5.95	0.05	1853597	1854061	1146	1852683	1858740	ENST00000535046
THEG	chr19	529	176	16	59.7	8.19	0.05	377603	378132	-1854	361750	376013	ENST00000342640
EIF2B1	chr12	455	309	17	59.59	7.71	0.05	124116885	124117340	-118	124106285	124116994	ENST00000539951
GPR149	chr3	693	379	24	58.62	6.47	0.05	154146313	154147006	844	154055461	154147504	ENST00000389740
AKR1D1	chr7	389	168	15	58.43	8.82	0.05	137687269	137687658	393	137687070	137801612	ENST00000297463
ELAVL4	chr1	483	239	15	58.25	8.19	0.05	50513651	50514134	206	50513686	50667540	ENST00000448907
NCAM2	chr21	427	173	15	58.08	9.1	0.05	22370621	22371048	-47	22370882	22910278	ENST00000284894
NFATC4	chr14	624	260	20	57.73	7.06	0.05	24835664	24836288	-141	24836117	24848810	ENST00000413692
C11orf36	chr11	354	187	16	57.7	7.64	0.05	3238222	3238576	-1163	3239562	3244361	ENST00000434798
KCNH6	chr17	499	291	22	57.62	7.22	0.05	61600391	61600890	-54	61600695	61623600	ENST00000314672
TBX22	chrX	488	279	15	57.69	7.28	0.05	79277651	79278139	154	79277741	79287268	ENST00000373294
PLCD4	chr2	957	819	31	56.58	5.06	0.05	219472063	219473020	53	219472488	219501904	ENST00000450993
HOXB5	chr17	727	252	30	56.42	4.66	0.05	46671065	46671792	-105	46668619	46671323	ENST00000239151
ST7	chr7	561	195	20	56.49	6.23	0.05	116660148	116660709	97	116660331	116870157	ENST00000393444
DPPA4	chr3	656	338	22	56.51	6.85	0.05	109057143	109057799	-1052	109044988	109056419	ENST00000335658
OLIG2	chr21	583	292	18	56.37	8.48	0.05	34397924	34398507	-27	34398243	34401504	ENST00000333337
HOXC12	chr12	668	400	23	56.27	5.88	0.05	54346740	54347408	-1544	54348618	54350446	ENST00000243103
RP11-481A20.11	chr8	443	316	14	56.17	9.1	0.05	11872005	11872448	816	11870545	11873043	ENST00000527396
ADARB2	chr10	530	137	17	55.86	6.9	0.05	1779382	1779912	23	1228073	1779670	ENST00000381312
EGFL6	chrX	447	234	14	55.71	8.19	0.05	13587945	13588392	427	13587741	13651694	ENST00000380602
KHDRBS2	chr6	510	205	15	55.29	7.28	0.05	62995781	62996291	96	62523860	62996132	ENST00000539571
CLECL1	chr12	599	257	21	55.16	6.01	0.05	9873995	9874594	962	9868456	9875257	ENST00000540988
ASTN1	chr1	584	300	18	55.04	7.56	0.05	177133513	177134097	14	176837949	177133819	ENST00000424564
CDH9	chr5	454	331	14	54.9	8.19	0.05	27038580	27039034	-114	26880709	27038693	ENST00000231021
C21orf90	chr21	403	160	13	54.12	8.19	0.05	45937503	45937906	204	45937500	45940713	ENST00000354333
ZDHHC15	chrX	462	218	14	54.01	6.37	0.05	74742868	74743330	-9	74588262	74743090	ENST00000373367
MB	chr22	507	207	19	53.84	7.64	0.05	36018278	36018785	39	36007017	36018571	ENST00000419229
FOXS1	chr20	568	392	26	52.49	6.27	0.05	30433965	30434533	-829	30432103	30433420	ENST00000375978
PRDM9	chr5	476	276	14	52.49	9.1	0.05	23506685	23507161	-341	23507264	23510136	ENST00000502755
C19orf46	chr19	1031	660	45	52.33	5.12	0.05	36499834	36500865	-654	36494212	36499695	ENST00000490730
MYOD1	chr11	562	287	17	52.02	8.37	0.05	17740615	17741177	-219	17741115	17743678	ENST00000250003
C1orf187	chr1	364	225	12	51.99	9.1	0.05	11751643	11752007	39	11751786	11785914	ENST00000294485
PFKFB2	chr1	819	247	27	51.85	3.7	0.05	207220650	207221469	-1741	207222801	207252479	ENST00000411990
42073	chr17	824	506	31	51.78	6.36	0.05	60884958	60885782	281	60782323	60885651	ENST00000544856
FREM2	chr13	423	98	13	51.78	6.37	0.05	39260838	39261261	-216	39261266	39460074	ENST00000280481
FADS6	chr17	616	335	21	51.78	7.06	0.05	72889504	72890120	-107	72873481	72889705	ENST00000310226
EMR2	chr19	424	143	13	51.66	8.19	0.05	14887409	14887833	32	14862315	14887653	ENST00000392962
GLIS2	chr16	551	288	19	51.48	6.77	0.05	4363530	4364081	-956	4364762	4389598	ENST00000262366
CPZ	chr4	420	223	13	50.64	7.94	0.05	8594343	8594763	70	8594483	8621476	ENST00000315782
LMNB2	chr19	2278	1296	827	3100	139.16	0	2455167	2457445	688	2428164	2456994	ENST00000325327	ENST00000325327	2456994	2428164	-368	2457619	2457105	6.06	17.12	67.48	24	139	514	chr19	LMNB2
SAT1	chrX	4941	1476	1391	3100	118.85	0	23800035	23804976	1215	23801290	23804323	ENST00000342463	ENST00000379270	23804343	23801290	-480	23801109	23800510	2.84	16.74	78.16	34	445	599	chrX	SAT1
METRN	chr16	2755	1128	1042	3100	92.13	0	764297	767052	512	765162	767480	ENST00000219542	ENST00000219542	767480	765162	-439	764987	764459	2.17	13.7	83.82	34	362	528	chr16	METRN
FEM1C	chr5	4995	3968	1244	3100	93.66	0	114876282	114881277	1811	114856608	114880591	ENST00000274457	ENST00000274457	114880591	114856608	-321	114881209	114880615	22.73	14.32	52.77	32	217	594	chr5	FEM1C
L3MBTL2	chr22	1283	391	376	3100	127.34	0	41601062	41602345	494	41601209	41627275	ENST00000216237	ENST00000216237	41627275	41601209	-210	41601243	41600755	12.97	21.73	58.65	17	248	488	chr22	L3MBTL2
NACC1	chr19	2082	841	594	3100	140.98	0	13228557	13230639	489	13229109	13251955	ENST00000292431	ENST00000292431	13251955	13229109	-364	13228956	13228534	0.63	24.8	116.21	30	233	422	chr19	NACC1
EFNB1	chrX	2881	1191	721	3100	67.95	0	68047788	68050669	388	68048840	68061990	ENST00000204961	ENST00000204961	68061990	68048840	-621	68048704	68047733	2.7	13.01	78.97	48	830	971	chrX	EFNB1
CCND2	chr12	2485	1619	446	3100	40.29	0	4382687	4385172	991	4382938	4414516	ENST00000261254	ENST00000261254	4414516	4382938	1041	4385051	4382907	0.44	8.56	134.34	134	1420	2144	chr12	CCND2
EEF2K	chr16	2738	1207	966	3100	97.36	0	22216743	22219481	496	22217616	22297954	ENST00000263026	ENST00000263026	22297954	22217616	-465	22217463	22216838	0.4	24.76	139.28	47	386	625	chr16	EEF2K
RLIM	chrX	3329	2164	1014	3100	143.71	0	73831992	73835321	795	73809953	73834452	ENST00000349225	ENST00000349225	73834452	73809953	-447	73835190	73834609	0.21	37.18	176.33	49	218	581	chrX	RLIM
MAPRE1	chr20	2876	1091	989	3100	82.12	0	31407124	31410000	863	31407699	31438211	ENST00000375571	ENST00000375571	31438211	31407699	-334	31407623	31407107	0.91	22.07	104.5	38	309	516	chr20	MAPRE1
ACOT7	chr1	1803	1308	231	1423.14	26.99	0.01	6444947	6446750	24	6324333	6445873	ENST00000377855	ENST00000377855	6445873	6324333	-58	6446656	6445206	10.42	7.47	61.12	60	1110	1450	chr1	ACOT7
LRRC8E	chr19	1343	567	321	3100	110.96	0	7952974	7954317	255	7953390	7966906	ENST00000306708	ENST00000306708	7966906	7953390	245	7954321	7952949	0.04	30.82	790.98	259	594	1372	chr19	LRRC8E
SNTG2	chr2	1459	1032	173	1394.39	41.84	0.01	945350	946809	-474	946554	1371385	ENST00000308624	ENST00000308624	1371385	946554	-360	946864	945524	0.34	11.83	145.31	82	843	1340	chr2	SNTG2
PODXL2	chr3	1471	763	182	1497.36	51.84	0.01	127347374	127348845	85	127348024	127391614	ENST00000302192	ENST00000342480	127391652	127348024	-276	127347959	127347537	10	15.42	61.74	22	216	422	chr3	PODXL2
TMEM184A	chr7	3036	1545	741	3100	79.65	0	1593388	1596424	261	1589784	1595167	ENST00000414730	ENST00000414730	1595167	1589784	226	1596079	1593803	0.04	23.97	885.62	384	1089	2276	chr7	TMEM184A
FAM134C	chr17	696	275	435	3100	74.08	0	40761589	40762285	-492	40731528	40761445	ENST00000309428	ENST00000309428	40761445	40731528	-1297	40763017	40762467	0.35	22.52	142.6	42	140	550	chr17	FAM134C
C8orf33	chr8	2598	1363	1229	3100	102.85	0	146276685	146279283	220	146277764	146281416	ENST00000331434	ENST00000331434	146281416	146277764	-529	146277657	146276812	0.04	31.32	752.77	214	606	845	chr8	C8orf33
CHEK2	chr22	2303	1132	590	3100	72.15	0	29137118	29139421	140	29083731	29138410	ENST00000544772	ENST00000456369	29107943	29083731	-358	29108622	29107981	4.77	22.26	70.21	23	398	641	chr22	CHEK2
ECT2	chr3	1984	1644	253	1568.97	40.38	0.01	172466344	172468328	-1136	172468472	172539264	ENST00000232458	ENST00000232458	172539264	172468472	-1666	172467148	172466464	3.9	12.54	72.98	31	528	684	chr3	ECT2
SULT2B1	chr19	1754	715	405	2523.96	26.61	0.01	49054938	49056692	386	49055429	49102683	ENST00000201586	ENST00000201586	49102683	49055429	336	49056343	49055188	1.65	8.32	89.82	70	395	1155	chr19	SULT2B1
IFRD2	chr3	2106	1192	702	3100	84.1	0	50328493	50330599	351	50325188	50329897	ENST00000429673	ENST00000336089	50330349	50325188	44	50330568	50330042	0.96	26.56	103.33	28	211	526	chr3	IFRD2
COPZ2	chr17	1226	522	115	585.31	22.45	0.02	46114283	46115509	243	46103535	46115139	ENST00000006101	ENST00000006101	46115139	46103535	227	46115423	46114401	12.24	7.21	59.36	67	425	1022	chr17	COPZ2
AL590822.1	chr1	1634	358	161	1055.22	32.33	0.01	2143506	2145140	1297	2143360	2145620	ENST00000545087	ENST00000545087	2145620	2143360	1478	2144784	2143499	0.51	10.54	124.29	83	705	1285	chr1	AL590822.1
C22orf41	chr22	1309	641	229	2205.87	76.4	0.01	51000956	51002265	-276	50989541	51001334	ENST00000406915	ENST00000406915	51001334	50989541	-280	51002269	51000960	0.1	25.29	297.25	127	615	1309	chr22	C22orf41
ARMC4	chr10	1089	580	119	926.95	49.12	0.01	28287151	28288240	281	28101097	28287977	ENST00000305242	ENST00000305242	28287977	28101097	257	28288241	28287199	0.21	16.33	172.36	85	553	1042	chr10	ARMC4
HIST1H2BK	chr6	2561	1885	494	3100	53.54	0	27111821	27114382	1475	27114197	27114577	ENST00000356950	ENST00000356950	27114577	27114197	-19	27114701	27114491	3.92	17.81	72.91	13	105	210	chr6	HIST1H2BK
NLRP6	chr11	1023	667	91	636.22	32.56	0.02	279735	280758	1676	278570	285304	ENST00000312165	ENST00000312165	285304	278570	1746	280716	279916	0.94	10.96	104.01	53	415	800	chr11	NLRP6
LOX	chr5	1991	1446	149	833.43	23.17	0.01	121412419	121414410	539	121402122	121413954	ENST00000543620	ENST00000543620	121413954	121402122	635	121414209	121412429	3.41	7.92	75.01	75	956	1780	chr5	LOX
LRRIQ4	chr3	1144	448	327	3100	54.78	0	169539740	169540884	602	169539710	169555563	ENST00000340806	ENST00000340806	169555563	169539710	622	169540874	169539791	0.08	18.94	423.57	159	547	1083	chr3	LRRIQ4								Control	SD	JFK	SD
LSR	chr19	2732	1049	739	3100	41.2	0	35738122	35740854	-71	35739559	35758863	ENST00000361790	ENST00000361790	35758863	35739559	-86	35740660	35738286	0.07	14.25	469	311	853	2374	chr19	LSR							SUSD2	12.26	0.41	2.11	0.17
UNC5CL	chr6	1574	902	142	886.85	28.72	0.01	41005932	41007506	209	40994772	41006928	ENST00000244565	ENST00000244565	41006928	40994772	218	41007307	41006112	12.22	9.96	59.41	52	783	1195	chr6	UNC5CL							PTN	9.76	1.92	1.47	0.081
MB21D1	chr6	1688	886	277	2553.09	52.03	0.01	74160619	74162307	519	74123238	74161982	ENST00000370318	ENST00000370318	74161982	74123238	547	74162231	74160638	0.05	18.1	643.85	220	874	1593	chr6	MB21D1							GLIS2	4.32	0.32	8.13	0.51
ENTPD2	chr9	1306	595	207	1627.67	56.88	0.01	139947847	139949153	-3	139942550	139948497	ENST00000355097	ENST00000312665	139948470	139943049	50	139949016	139947823	0.1	19.98	259.88	109	634	1193	chr9	ENTPD2							CCND2	118.45	9.37	14.56	1.22
C2orf73	chr2	1836	696	495	3100	97.84	0	54557079	54558915	-42	54558039	54610331	ENST00000405749	ENST00000405749	54610331	54558039	-42	54558793	54557201	0.04	34.84	892.99	331	573	1592	chr2	C2orf73							TM4SF4	36.27	1.97	13.79	0.833
DLGAP4	chr20	1603	975	403	3100	43.77	0	34893561	34895164	104	34894258	35157040	ENST00000373913	ENST00000340491	35155642	35090150	-721	35089691	35089166	1.45	15.73	92.7	47	271	525	chr20	DLGAP4							TNFAIP6	4.97	0.087	11.3	0.622
BCAT1	chr12	1897	1181	441	3100	64.74	0	25100744	25102641	284	24970743	25101977	ENST00000539780	ENST00000539780	25101977	24970743	169	25102668	25100947	0.04	23.48	752.11	300	992	1721	chr12	BCAT1							BCL2A1	3.61	0.59	29.32	1.82
PPFIA2	chr12	1676	732	236	1614.76	33.18	0.01	82151894	82153570	-283	81652656	82152449	ENST00000549325	ENST00000549325	82152449	81652656	-275	82153417	82152031	0.15	12.07	198.87	141	562	1386	chr12	PPFIA2							IL31RA	7.69	1.19	32.24	2.73
MYL12A	chr18	4706	2612	1210	3100	134.21	0	3245326	3250032	151	3247528	3256234	ENST00000217652	ENST00000217652	3256234	3247528	-1096	3247448	3245416	0.03	48.92	1267.98	276	1755	2032	chr18	MYL12A							WISP2	3.65	0.415	8.93	1.712
NUPR1	chr16	2527	2030	326	2073.32	38.99	0.01	28548162	28550689	1028	28548606	28550454	ENST00000324873	ENST00000324873	28550454	28548606	359	28550527	28549663	2.95	14.27	77.68	50	502	864	chr16	NUPR1							TMEM158	40.94	2.88	113.69	5.79
CD38	chr4	2008	699	424	3100	71.05	0	15779640	15781648	713	15779931	15850708	ENST00000540195	ENST00000540195	15850708	15779931	727	15781577	15779740	0.04	26.03	755.07	265	602	1837	chr4	CD38
CD1D	chr1	1045	460	114	741.8	33.07	0.02	158150292	158151337	1077	158149737	158154686	ENST00000368171	ENST00000368171	158154686	158149737	1085	158151277	158150368	1.09	12.12	99.97	61	386	909	chr1	CD1D
SCNN1G	chr16	1654	880	234	1487.7	37.29	0.01	23193318	23194972	109	23194036	23228204	ENST00000300061	ENST00000300061	23228204	23194036	-21	23194505	23193525	0.27	13.7	153.26	75	512	980	chr16	SCNN1G
CRB3	chr19	1433	690	237	2226.47	75.49	0.01	6463695	6465128	117	6464294	6466683	ENST00000308243	ENST00000308243	6466683	6464294	129	6465118	6463728	0.09	28.16	286.2	108	642	1390	chr19	CRB3
DGCR6	chr22	1730	260	350	3100	67.31	0	18893060	18894790	189	18893736	18899601	ENST00000331444	ENST00000331444	18899601	18893736	222	18894817	18893099	0.05	25.11	693.86	221	467	1718	chr22	DGCR6
CHST15	chr10	2963	1851	1285	3100	114.76	0	125851120	125854083	512	125768192	125853114	ENST00000434607	ENST00000346248	125851970	125767184	-553	125853902	125851144	0.02	43.05	3100	1000	1418	2758	chr10	CHST15
HOXC10	chr12	1322	802	146	823.18	29.1	0.01	54378199	54379521	11	54378849	54379761	ENST00000515593	ENST00000515593	54379761	54378849	-66	54379388	54378177	1.26	10.96	96.74	78	857	1211	chr12	HOXC10
CD160	chr1	1177	617	162	1083.72	41.77	0.01	145713293	145714470	1683	145695933	145715565	ENST00000369288	ENST00000369288	145715565	145695933	1651	145714574	145713253	0.21	16.12	171.19	114	682	1321	chr1	CD160
SPHK2	chr19	1221	841	140	820.05	37.69	0.01	49126899	49128120	-708	49128218	49133973	ENST00000443164	ENST00000443164	49133973	49128218	-332	49128220	49127552	1.92	14.61	86.48	52	160	668	chr19	SPHK2
C6orf97	chr6	1654	705	364	3100	88.23	0	151814670	151816324	322	151815175	151942328	ENST00000367290	ENST00000367290	151942328	151815175	252	151816246	151814609	0.04	34.25	945.52	260	697	1637	chr6	C6orf97
NKAIN4	chr20	1042	604	118	775.44	36.32	0.01	61884809	61885851	-541	61872136	61884789	ENST00000370313	ENST00000370313	61884789	61872136	-544	61885962	61884704	0.44	14.19	136.1	88	822	1258	chr20	NKAIN4
AGR2	chr7	4164	3191	547	3100	51.09	0	16841210	16845374	1319	16834298	16844611	ENST00000401412	ENST00000401412	16844611	16834298	639	16845163	16842781	0.08	19.98	415.08	197	1479	2382	chr7	AGR2
ARMCX6	chrX	1852	919	470	3100	103.69	0	100871649	100873501	416	100870116	100872991	ENST00000538627	ENST00000538627	100872991	100870116	528	100873284	100871642	0.03	40.61	1337.32	342	1147	1642	chrX	ARMCX6
QRFPR	chr4	1194	543	156	1321.98	40.93	0.01	122301390	122302584	-153	122250469	122301834	ENST00000334383	ENST00000334383	122301834	122250469	-187	122302611	122301431	0.14	16.14	200.1	102	767	1180	chr4	QRFPR
SIKE1	chr1	1974	1045	499	3100	124.61	0	115321899	115323873	412	115315396	115323298	ENST00000060969	ENST00000060969	115323298	115315396	235	115323917	115322208	0.02	49.32	1818.43	432	948	1709	chr1	SIKE1
NELL1	chr11	1461	367	83	379.62	18.14	0.05	20690572	20692033	95	20691207	21596613	ENST00000532434	ENST00000532434	21596613	20691207	25	20691811	20690654	3.94	7.26	72.81	53	688	1157	chr11	NELL1
DSG2	chr18	2633	1020	773	3100	135.52	0	29077331	29079964	620	29078027	29128813	ENST00000261590	ENST00000261590	29128813	29078027	680	29080010	29077404	0.02	54.27	2715.14	617	952	2606	chr18	DSG2
NDNF	chr4	2017	1415	257	2134.91	56.39	0.01	121992022	121994039	125	121958776	121993156	ENST00000511408	ENST00000511408	121993156	121958776	131	121993850	121992200	0.08	22.6	378.21	132	1324	1650	chr4	NDNF
ATN1	chr12	1496	919	153	644.91	27.83	0.02	7034320	7035816	1442	7033626	7051426	ENST00000356654	ENST00000356654	7051426	7033626	1543	7035676	7034662	3.27	11.18	75.78	73	587	1014	chr12	ATN1
DLGAP4	chr20	3250	1329	1374	3100	74.44	0	35089031	35092281	506	35090150	35155642	ENST00000340491	ENST00000373913	35157040	34894258	180	34895160	34893717	0.04	30.03	985.12	262	859	1443	chr20	DLGAP4
AC009053.1	chr16	1333	388	154	1227.55	46.39	0.01	74401139	74402472	332	74371842	74402138	ENST00000429810	ENST00000429810	74402138	74371842	-55	74402474	74401913	21.07	18.91	53.79	17	263	561	chr16	AC009053.1
ITGB8	chr7	2695	1759	929	3100	94.15	0	20368703	20371398	-274	20370325	20449953	ENST00000537992	ENST00000537992	20449953	20370325	-404	20371158	20368684	0.02	38.53	3100	735	1349	2474	chr7	ITGB8
PTER	chr10	1919	976	510	3100	124.75	0	16478180	16480099	156	16478983	16555736	ENST00000378000	ENST00000378000	16555736	16478983	279	16480156	16478369	0.03	51.37	1370.56	379	785	1787	chr10	PTER
C2orf63	chr2	903	609	157	1333.77	64.59	0.01	55450127	55451030	917	55449496	55451496	ENST00000425841	ENST00000425841	55451496	55449496	918	55451072	55450083	0.1	26.64	349.13	131	627	989	chr2	C2orf63
SETX	chr9	2596	1455	960	3100	89.7	0	135228784	135231380	290	135136827	135230372	ENST00000393220	ENST00000393220	135230372	135136827	-620	135231403	135230581	0.08	37.18	377.59	90	316	822	chr9	SETX
MGMT	chr10	1691	997	269	2259.01	54.43	0.01	131264639	131266330	36	131265448	131566271	ENST00000306010	ENST00000306010	131566271	131265448	-409	131265341	131264737	0.21	22.6	175.9	58	332	604	chr10	MGMT
TRABD	chr22	1600	801	258	2394.17	58.21	0.01	50628324	50629924	97	50629027	50637904	ENST00000395827	ENST00000395827	50637904	50629027	180	50629925	50628490	0.1	24.24	324.92	140	640	1435	chr22	TRABD
ANK2	chr4	1339	516	206	1876.76	59.12	0.01	113738843	113740182	247	113739265	114304891	ENST00000506722	ENST00000506722	114304891	113739265	212	113740070	113738885	0.09	24.66	292.13	106	552	1185	chr4	ANK2
FAM160A1	chr4	1904	702	340	3100	64.58	0	152329325	152331229	-121	152330398	152498616	ENST00000503146	ENST00000435205	152584784	152330398	4	152331259	152329546	0.05	26.94	654.54	237	437	1713	chr4	FAM160A1
UGT8	chr4	1250	520	136	1053.56	38.2	0.01	115519166	115520416	-135	115519926	115544461	ENST00000507710	ENST00000507710	115544461	115519926	-149	115520397	115519157	0.21	15.98	181.73	79	425	1240	chr4	UGT8
PHYH	chr10	1841	917	630	3100	128.58	0	13341022	13342863	109	13330412	13342052	ENST00000479604	ENST00000396913	13341763	13319796	-84	13342746	13340948	0.02	53.94	2141.26	499	973	1798	chr10	PHYH
ME3	chr11	2566	1766	788	3100	76.15	0	86381548	86384114	409	86152236	86383240	ENST00000393324	ENST00000393324	86383240	86152236	597	86383970	86381315	0.02	31.96	2223.9	666	1570	2655	chr11	ME3
ZNF488	chr10	1881	675	589	3100	79.37	0	48353948	48355829	-135	48355024	48373866	ENST00000395702	ENST00000433077	48370846	48355073	-7	48356162	48353969	0.02	33.39	1729.34	562	1203	2193	chr10	ZNF488
PNPLA4	chrX	1811	834	481	3100	103.69	0	7894480	7896291	98	7866288	7895484	ENST00000381042	ENST00000381042	7895484	7866288	13	7896371	7894571	0.03	43.73	1056.03	298	716	1800	chrX	PNPLA4
CES3	chr16	483	200	90	810.75	45.15	0.01	66995074	66995557	167	66995148	67008999	ENST00000394037	ENST00000394037	67008999	66995148	82	66995579	66994881	1.85	19.12	87.43	42	406	698	chr16	CES3
ODF3B	chr22	2662	1307	260	1686.29	26.46	0.01	50968412	50971074	469	50969737	50970212	ENST00000438960	ENST00000438960	50970212	50969737	243	50970930	50969008	0.34	11.21	142.95	101	1471	1922	chr22	ODF3B
SYN3	chr22	1163	503	172	1530.17	56.39	0.01	33453717	33454880	59	32908539	33454358	ENST00000358763	ENST00000358763	33454358	32908539	161	33454659	33453734	0.1	23.97	262.78	89	509	925	chr22	SYN3
HOXC5	chr12	1415	353	170	1010.53	27.51	0.01	54426277	54427692	347	54426637	54429142	ENST00000312492	ENST00000312492	54429142	54426637	322	54427651	54426267	0.21	11.74	176.87	106	379	1384	chr12	HOXC5
EHD4	chr15	2485	1454	719	3100	134.61	0	42263163	42265648	370	42190570	42264776	ENST00000220325	ENST00000220325	42264776	42190570	327	42265492	42263406	0.02	57.53	2819.86	613	1203	2086	chr15	EHD4
NBAS	chr2	2614	1576	910	3100	103.27	0	15699724	15702338	423	15307033	15701454	ENST00000281513	ENST00000281513	15701454	15307033	293	15702424	15699898	0.02	44.21	2696.4	744	1398	2526	chr2	NBAS
BMP8A	chr1	1304	926	312	3100	77.31	0	39956476	39957780	-190	39957318	39991607	ENST00000331593	ENST00000331593	39991607	39957318	-152	39957823	39956508	0.04	33.11	967.74	241	454	1315	chr1	BMP8A
ECHDC2	chr1	1140	587	112	775.21	43.96	0.01	53386715	53387855	91	53371693	53387376	ENST00000541281	ENST00000541281	53387376	53371693	87	53387808	53386770	0.65	18.84	114.98	67	528	1038	chr1	ECHDC2
MFSD9	chr2	1947	961	731	3100	146.44	0	103352226	103354173	113	103332299	103353313	ENST00000258436	ENST00000258436	103353313	103332299	236	103354060	103352094	0.02	63.01	2824.35	601	974	1966	chr2	MFSD9
MAST3	chr19	846	225	175	1815.1	81.86	0.01	18208530	18209376	350	18208603	18262499	ENST00000262811	ENST00000262811	18262499	18208603	249	18209383	18208322	0.08	35.23	382.96	136	399	1061	chr19	MAST3
CACNA2D1	chr7	3412	1726	1425	3100	144.09	0	82070938	82074350	387	81579418	82073031	ENST00000356253	ENST00000356253	82073031	81579418	420	82074211	82071011	0.02	62.07	3100	1307	1675	3200	chr7	CACNA2D1
OAT	chr10	2214	1005	849	3100	121.35	0	126105997	126108211	401	126085876	126107505	ENST00000368845	ENST00000368845	126107505	126085876	412	126108159	126106026	0.02	52.4	3100	757	1174	2133	chr10	OAT
MATN2	chr8	1958	811	675	3100	102.96	0	98880639	98882597	236	98881382	99048442	ENST00000522025	ENST00000522025	99048442	98881382	205	98882523	98880652	0.02	44.52	2057.08	540	989	1871	chr8	MATN2
CAPN10	chr2	3757	2282	1661	3100	113.47	0	241524188	241527945	-66	241526133	241538526	ENST00000391984	ENST00000391984	241538526	241526133	-74	241527657	241524460	0.02	49.14	3100	1444	1850	3197	chr2	CAPN10
CADPS	chr3	1507	824	248	2323.41	50.03	0.01	62859195	62860702	755	62610905	62860704	ENST00000490353	ENST00000490353	62860704	62610905	848	62860493	62859218	0.07	21.69	428.36	147	794	1275	chr3	CADPS
GCLC	chr6	2764	2242	308	2246.5	40.7	0.01	53479453	53482217	933	53387263	53481768	ENST00000505197	ENST00000505197	53481768	53387263	765	53482079	53479927	0.08	17.69	385	179	1618	2152	chr6	GCLC
AC069368.3	chr15	2544	1402	1003	3100	95.45	0	65132879	65135423	4	65134147	65223118	ENST00000437723	ENST00000437723	65223118	65134147	-14	65135277	65132989	0.02	41.62	2979.4	812	780	2288	chr15	AC069368.3
TTYH3	chr7	545	360	92	646.07	36.53	0.02	2670793	2671338	-519	2671585	2704436	ENST00000258796	ENST00000258796	2704436	2671585	-454	2671331	2670930	2.14	15.93	84.07	35	209	401	chr7	TTYH3
XK	chrX	1390	741	245	2352.05	75.49	0.01	37544441	37545831	124	37545012	37591383	ENST00000378616	ENST00000378616	37591383	37545012	119	37545761	37544501	0.07	33.11	575.64	173	640	1260	chrX	XK
UBP1	chr3	3937	3373	1476	3100	99.27	0	33478059	33481996	1474	33429831	33481502	ENST00000447368	ENST00000456378	33482079	33454218	-748	33483504	33482150	0.02	43.71	1885.95	459	538	1354	chr3	UBP1
CYP4F3	chr19	2249	876	208	1462	34.56	0.01	15751387	15753636	804	15751707	15773634	ENST00000221307	ENST00000221307	15773634	15751707	933	15753476	15751804	0.15	15.22	195.36	97	649	1672	chr19	CYP4F3
FAM159B	chr5	1366	871	208	1647.21	40.61	0.01	63985896	63987262	444	63986135	64013897	ENST00000389074	ENST00000389074	64013897	63986135	464	63987356	63985843	0.09	17.91	356.3	150	768	1513	chr5	FAM159B
POU6F1	chr12	2289	1052	914	3100	117.93	0	51610615	51612904	-282	51580719	51611477	ENST00000389243	ENST00000389243	51611477	51580719	-160	51612750	51610525	0.02	52.05	2888.76	711	1047	2225	chr12	POU6F1
C12orf53	chr12	1701	865	359	3201.38	66.06	0	6808834	6810535	-88	6802958	6809596	ENST00000540656	ENST00000540656	6809596	6802958	-63	6810295	6809023	0.05	29.22	674.83	210	662	1272	chr12	C12orf53
DIRAS1	chr19	1455	744	195	1666.61	61.85	0.01	2720444	2721899	218	2714566	2721390	ENST00000323469	ENST00000323469	2721390	2714566	140	2721865	2720635	0.09	27.4	288.54	112	572	1230	chr19	DIRAS1
SEZ6L2	chr16	2860	1712	663	3100	72.34	0	29909835	29912695	-685	29882482	29910580	ENST00000346932	ENST00000346932	29910580	29882482	-724	29912730	29909878	0.03	32.11	1438.79	476	1633	2852	chr16	SEZ6L2
RP4-697K14.7	chr20	1771	724	469	3100	107.95	0	62204586	62206357	-1663	62190555	62203808	ENST00000467148	ENST00000467148	62203808	62190555	-1692	62206361	62204640	0.03	47.95	1223.73	366	659	1721	chr20	RP4-697K14.7
VCAN	chr5	4601	3330	1518	3100	59	0	82766798	82771399	1354	82767744	82876267	ENST00000502527	ENST00000502527	82876267	82767744	1331	82771393	82766758	0.02	26.21	3100	1140	2451	4635	chr5	VCAN
AMIGO1	chr1	1278	786	320	3100	86.41	0	110051762	110053040	-41	110049690	110052360	ENST00000369862	ENST00000369862	110052360	110049690	-3	110052956	110051770	0.04	38.46	961.87	238	768	1186	chr1	AMIGO1
MECP2	chrX	564	191	61	475.95	39.68	0.03	153363397	153363961	-467	153287024	153363212	ENST00000303391	ENST00000303391	153363212	153287024	-434	153363885	153363407	2.14	17.68	84.07	34	180	478	chrX	MECP2
C11orf87	chr11	1924	418	156	1020.39	40.02	0.01	109292608	109294532	724	109292846	109299840	ENST00000327419	ENST00000327419	109299840	109292846	738	109294627	109292542	0.09	17.85	279.83	119	410	2085	chr11	C11orf87
MLL3	chr7	683	188	95	839.27	65.49	0.01	152133843	152134526	-1094	151832014	152133090	ENST00000355193	ENST00000452749	152132884	152012350	1699	152131690	152130679	0.21	29.23	177.52	48	516	1011	chr7	MLL3
NEK5	chr13	1669	990	394	3100	117.33	0	52702098	52703767	281	52638892	52703214	ENST00000355568	ENST00000355568	52703214	52638892	357	52703641	52702073	0.03	52.74	1042.46	253	1006	1568	chr13	NEK5
BRCA2	chr13	1728	697	495	3100	121.88	0	32889153	32890881	375	32889642	32907428	ENST00000530893	ENST00000530893	32907428	32889642	374	32890853	32889179	0.02	54.79	2142.32	425	674	1674	chr13	BRCA2
IQUB	chr7	1948	625	442	3100	116.41	0	123173872	123175820	-128	123102854	123174718	ENST00000434450	ENST00000434450	123174718	123102854	-102	123175688	123173952	0.03	52.38	1231.34	361	1041	1736	chr7	IQUB
MT1F	chr16	1190	618	189	1604.24	49.89	0.01	56691085	56692275	-175	56691855	56693214	ENST00000394501	ENST00000394501	56693214	56691855	-174	56692278	56691084	0.11	22.5	248.12	115	625	1194	chr16	MT1F
C17orf55	chr17	1714	699	250	1645.7	52.34	0.01	79282229	79283943	-38	79276624	79283048	ENST00000332012	ENST00000332012	79283048	79276624	-30	79283763	79282394	0.12	23.63	210.63	140	581	1369	chr17	C17orf55
EVX1	chr7	967	499	95	582.4	19.84	0.02	27282077	27283044	241	27282319	27286044	ENST00000222761	ENST00000222761	27286044	27282319	283	27283069	27282136	4.29	8.96	71.72	54	388	933	chr7	EVX1
SPATA6	chr1	1739	834	474	3100	113.69	0	48936901	48938640	54	48764320	48937825	ENST00000396199	ENST00000371843	48937682	48763509	-38	48938500	48936940	0.02	51.42	1588.26	333	794	1560	chr1	SPATA6
ASS1	chr9	1305	559	194	1526.61	38.8	0.01	133319861	133321166	134	133320379	133346900	ENST00000422569	ENST00000372394	133376661	133320349	-5	133320983	133319704	0.09	17.55	270.41	133	705	1279	chr9	ASS1
FGB	chr4	2874	1382	319	2456.73	37.99	0.01	155483814	155486688	1073	155484178	155491873	ENST00000509493	ENST00000509493	155491873	155484178	1118	155485799	155484794	0.74	17.19	109.98	37	696	1005	chr4	FGB
GOLGA5	chr14	1581	242	785	3100	119.51	0	93260591	93262172	711	93260670	93306124	ENST00000439315	ENST00000439315	93306124	93260670	665	93262101	93260569	0.02	54.17	2984.4	653	266	1532	chr14	GOLGA5
RCOR2	chr11	2203	720	429	3100	67.82	0	63683579	63685782	-364	63678693	63684316	ENST00000301459	ENST00000301459	63684316	63678693	-235	63685434	63683669	0.04	30.82	732.87	248	662	1765	chr11	RCOR2
NDUFA6	chr22	939	291	174	1724.44	76.4	0.01	42486932	42487871	-442	42481529	42486959	ENST00000498737	ENST00000498737	42486959	42481529	-445	42487852	42486956	0.07	34.74	562.49	158	224	896	chr22	NDUFA6
CYP3A5	chr7	1315	583	102	506.9	20.54	0.03	99276396	99277711	562	99245823	99277616	ENST00000343703	ENST00000343703	99277616	99245823	555	99277665	99276456	2.44	9.34	80.83	60	724	1209	chr7	CYP3A5
TMEM22	chr3	2309	896	681	3100	92.98	0	136537253	136539562	481	136537926	136574730	ENST00000393079	ENST00000393079	136574730	136537926	390	136539532	136537100	0.02	42.3	2129.68	573	1147	2432	chr3	TMEM22
PMM1	chr22	666	169	70	471.43	33.86	0.03	41986133	41986799	-572	41972898	41985894	ENST00000216259	ENST00000216259	41985894	41972898	-496	41986635	41986145	7.06	15.41	65.52	33	156	490	chr22	PMM1
STXBP5L	chr3	1501	607	201	1395.4	29.26	0.01	120626571	120628072	160	120627161	121126515	ENST00000492541	ENST00000492541	121126515	120627161	157	120627983	120626654	0.12	13.34	244.82	143	831	1329	chr3	STXBP5L
ZC4H2	chrX	1497	748	179	1448.03	43.66	0.01	64254120	64255617	-275	64136262	64254593	ENST00000337990	ENST00000337990	64254593	64136262	-222	64255468	64254162	0.12	19.93	211.65	98	679	1306	chrX	ZC4H2
GPR39	chr2	4133	784	456	2894.58	62.67	0	133173081	133177214	1000	133174147	133404132	ENST00000329321	ENST00000329321	133404132	133174147	791	133176774	133173103	0.05	28.61	664.94	374	780	3671	chr2	GPR39
LIMA1	chr12	1924	731	650	3100	86.66	0	50676446	50678370	-79	50569571	50677329	ENST00000341247	ENST00000341247	50677329	50569571	-120	50678344	50676554	0.02	39.95	1862.09	538	612	1790	chr12	LIMA1
KDM2B	chr12	2015	812	580	3100	51.98	0	121974580	121976595	-66	121954150	121975521	ENST00000543852	ENST00000543852	121975521	121954150	-44	121976505	121974626	0.02	23.97	1537.64	455	777	1879	chr12	KDM2B
FBXO6	chr1	1381	590	225	2101.05	67.31	0.01	11723829	11725210	338	11724181	11734411	ENST00000376753	ENST00000376753	11734411	11724181	313	11725212	11723777	0.07	31.09	551.72	186	807	1435	chr1	FBXO6
VWCE	chr11	1754	910	422	3100	58.16	0	61061254	61063008	765	61025762	61062896	ENST00000335613	ENST00000335613	61062896	61025762	777	61063022	61061216	0.04	26.91	928.73	286	994	1806	chr11	VWCE
KCNK5	chr6	2296	1530	420	3100	105.83	0	39195575	39197871	503	39156749	39197226	ENST00000359534	ENST00000359534	39197226	39156749	293	39197886	39195980	0.03	49.19	1032.99	281	1114	1906	chr6	KCNK5
NR1H2	chr19	2251	1633	393	2709.56	57.64	0	50832681	50834932	857	50832949	50886218	ENST00000542413	ENST00000542413	50886218	50832949	123	50833357	50832787	0.09	26.83	273.94	80	289	570	chr19	NR1H2
TLE2	chr19	1573	664	205	1727.16	74.58	0.01	3028372	3029945	6	3006420	3029165	ENST00000439015	ENST00000455444	3029129	2997637	-5	3029818	3028450	0.1	34.93	322.98	119	575	1368	chr19	TLE2
ANXA3	chr4	2277	793	546	3100	91.86	0	79472261	79474538	278	79473121	79512757	ENST00000514171	ENST00000514171	79512757	79473121	384	79474663	79472347	0.02	43.05	1810.87	471	608	2316	chr4	ANXA3
GNG8	chr19	1614	1059	316	2375.49	43.11	0.01	47136804	47138418	328	47137333	47137939	ENST00000300873	ENST00000300873	47137939	47137333	313	47138416	47136836	0.09	20.22	357.86	199	557	1580	chr19	GNG8
CLIC6	chr21	951	497	60	346.07	21.83	0.05	36042406	36043357	1193	36041688	36090525	ENST00000349499	ENST00000349499	36090525	36041688	1124	36043229	36042395	15.77	10.27	56.69	33	541	834	chr21	CLIC6
ZNF804B	chr7	1112	810	73	428.08	14.55	0.04	88388319	88389431	193	88388682	88966346	ENST00000333190	ENST00000333190	88966346	88388682	118	88389354	88388246	14.12	6.85	57.67	48	428	1108	chr7	ZNF804B
FAM49A	chr2	1420	922	212	1827.45	74.99	0.01	16846394	16847814	-2	16730727	16847102	ENST00000381323	ENST00000406434	16847096	16734204	89	16847627	16846387	0.06	35.39	627.31	166	926	1240	chr2	FAM49A
PPP6C	chr9	2645	1207	1115	3100	153.85	0	127950538	127953183	201	127916233	127952062	ENST00000456642	ENST00000456642	127952062	127916233	76	127953068	127950903	0.02	72.93	3100	1011	863	2165	chr9	PPP6C
PDP2	chr16	2073	886	777	3100	91.9	0	66913736	66915809	336	66914436	66921855	ENST00000311765	ENST00000311765	66921855	66914436	256	66915599	66913786	0.02	43.59	2417.56	610	819	1813	chr16	PDP2
ZNF121	chr19	1895	1302	582	3100	131.88	0	9693757	9695652	497	9672859	9695202	ENST00000538300	ENST00000538300	9695202	9672859	458	9695664	9693824	0.02	62.62	2087.79	471	1234	1840	chr19	ZNF121
PIM1	chr6	1099	723	205	2032.54	58.21	0.01	37136572	37137671	-857	37137979	37143202	ENST00000373509	ENST00000373509	37143202	37137979	-801	37137745	37136610	0.07	27.69	526.29	169	809	1135	chr6	PIM1
WIPF3	chr7	1567	807	337	3129.56	68.72	0	29845577	29847144	258	29846102	29945791	ENST00000409123	ENST00000409123	29945791	29846102	267	29847082	29845657	0.04	32.7	999.49	271	739	1425	chr7	WIPF3
HS3ST3B1	chr17	3129	1252	1203	3100	66.94	0	14203585	14206714	749	14204400	14252721	ENST00000360954	ENST00000360954	14252721	14204400	856	14206741	14203772	0.02	31.86	2657.52	804	815	2969	chr17	HS3ST3B1
NMUR1	chr2	832	385	92	616.52	37.25	0.02	232394661	232395493	129	232387871	232395206	ENST00000305141	ENST00000305141	232395206	232387871	102	232395584	232394623	0.41	17.73	138.64	86	441	961	chr2	NMUR1
WNT10B	chr12	1039	670	197	1652.53	57.55	0.01	49364840	49365879	-78	49359188	49365281	ENST00000407467	ENST00000407467	49365281	49359188	-27	49365908	49364709	0.1	27.4	336.51	140	764	1199	chr12	WNT10B
ZNF295	chr21	3033	1038	1243	3100	128.25	0	43428729	43431762	220	43414057	43430466	ENST00000449949	ENST00000449949	43430466	43414057	259	43431646	43428767	0.02	61.07	3100	996	1015	2879	chr21	ZNF295
C6orf204	chr6	1238	663	100	660.58	30.02	0.02	119029742	119030980	870	118812594	119031231	ENST00000392500	ENST00000392500	119031231	118812594	820	119031228	119029593	0.43	14.32	137.6	90	680	1635	chr6	C6orf204
RASGEF1C	chr5	1469	597	288	2681.82	72.57	0	179635198	179636667	220	179527795	179636153	ENST00000361132	ENST00000361132	179636153	179527795	141	179636716	179635308	0.05	34.67	670.99	226	491	1408	chr5	RASGEF1C
PTGER2	chr14	1801	923	383	3202.93	45.67	0	52780188	52781989	-24	52781113	52795324	ENST00000245457	ENST00000245457	52795324	52781113	-6	52781887	52780326	0.04	21.83	726.53	248	632	1561	chr14	PTGER2
TNS1	chr2	4050	2911	670	3100	39.88	0	218763574	218767624	1133	218759764	218766732	ENST00000439083	ENST00000439083	218766732	218759764	764	218767540	218764396	0.07	19.08	587.02	293	2161	3144	chr2	TNS1
SLC8A3	chr14	1596	777	275	2131.46	35.28	0.01	70654771	70656367	218	70510934	70655787	ENST00000357887	ENST00000357887	70655787	70510934	189	70656280	70654916	0.07	16.89	518.71	188	1016	1364	chr14	SLC8A3
FAM78A	chr9	1577	828	495	3100	92.51	0	134152351	134153928	-1205	134133463	134151934	ENST00000372271	ENST00000372271	134151934	134133463	-1177	134153860	134152363	0.02	44.32	1963.28	452	681	1497	chr9	FAM78A
ZNF773	chr19	639	464	156	1730.21	101.87	0.01	58010968	58011607	-21	58011309	58024436	ENST00000332030	ENST00000332030	58024436	58011309	-34	58011608	58010942	0.07	48.81	553.57	142	473	666	chr19	ZNF773
IL22RA1	chr1	1303	649	207	1913.35	63.67	0.01	24468851	24470154	108	24446261	24469611	ENST00000270800	ENST00000270800	24469611	24446261	212	24469987	24468810	0.07	30.51	532.09	155	661	1177	chr1	IL22RA1
TMED1	chr19	1873	959	255	2071.8	91.17	0.01	10945781	10947654	265	10943115	10946983	ENST00000214869	ENST00000214869	10946983	10943115	-166	10947803	10946496	0.04	43.73	716.71	208	242	1307	chr19	TMED1
PIGG	chr4	2551	1468	783	3100	134.61	0	491852	494403	49	493078	516632	ENST00000509768	ENST00000509768	516632	493078	44	494296	491948	0	64.58	3138.44	669	1246	2348	chr4	PIGG
C6orf132	chr6	1920	1264	245	2025.6	52.75	0.01	42109034	42110954	188	42068856	42110182	ENST00000341865	ENST00000341865	42110182	42068856	116	42110813	42109319	0.08	25.34	412.62	143	816	1494	chr6	C6orf132
ADRA2A	chr10	1924	805	550	3100	59.79	0	112835549	112837473	-279	112836790	112840658	ENST00000280155	ENST00000280155	112840658	112836790	-320	112837375	112835564	0.03	28.77	1159.22	380	778	1811	chr10	ADRA2A
USP45	chr6	1806	620	458	3100	108.59	0	99968421	99970227	280	99956602	99969604	ENST00000508908	ENST00000472914	99963252	99930390	80	99964479	99961864	0.02	52.35	1723.25	481	1071	2615	chr6	USP45
AKAP2	chr9	2164	798	219	1193.45	28.41	0.01	112887135	112889299	436	112887781	112931091	ENST00000259318	ENST00000259318	112931091	112887781	132	112888688	112887138	0.79	13.7	108.45	100	841	1550	chr9	AKAP2
KCNT2	chr1	1964	990	449	3100	57.89	0	196576416	196578380	91	196196989	196577489	ENST00000451324	ENST00000451324	196577489	196196989	28	196578158	196576763	0.03	27.92	1026.92	265	898	1395	chr1	KCNT2
GNG7	chr19	1170	389	124	949.44	63.67	0.01	2702193	2703363	-32	2511218	2702746	ENST00000382159	ENST00000382159	2702746	2511218	26	2703238	2702201	0.12	30.78	228.86	81	400	1037	chr19	GNG7
KLF2	chr19	2798	944	642	3100	103.69	0	16434853	16437651	601	16435651	16438337	ENST00000248071	ENST00000248071	16438337	16435651	566	16437549	16434886	0.02	50.16	1966.62	442	880	2663	chr19	KLF2
FSD1	chr19	1197	456	148	1221.86	63.67	0.01	4304268	4305465	275	4304591	4323843	ENST00000221856	ENST00000221856	4323843	4304591	282	4305447	4304300	0.08	30.82	373.21	119	455	1147	chr19	FSD1
LCMT1	chr16	2615	1600	899	3100	96.86	0	25121603	25124218	-136	25123047	25189551	ENST00000399069	ENST00000399069	25189551	25123047	-19	25124201	25121855	0	46.92	3208	774	1339	2346	chr16	LCMT1
SLC46A2	chr9	780	354	63	360.67	18.34	0.05	115652683	115653463	120	115641200	115653193	ENST00000374228	ENST00000374228	115653193	115641200	77	115653469	115652763	22.57	8.9	52.87	33	238	706	chr9	SLC46A2
DEGS1	chr1	2719	1064	1152	3100	98.18	0	224370045	224372764	436	224370968	224380859	ENST00000391877	ENST00000391877	224380859	224370968	319	224372510	224370065	0.02	47.66	3100	1101	1163	2445	chr1	DEGS1
RNF125	chr18	1638	874	285	2732.13	56.39	0	29598149	29599787	633	29598335	29653176	ENST00000217740	ENST00000217740	29653176	29598335	666	29599699	29598304	0.06	27.4	604.44	179	451	1395	chr18	RNF125
CUX2	chr12	4390	1860	1687	3100	127.65	0	111470501	111474891	868	111471828	111788358	ENST00000261726	ENST00000261726	111788358	111471828	782	111474368	111470852	0.02	62.13	3100	1046	1526	3516	chr12	CUX2
TLL1	chr4	3015	1314	342	2669.95	47.3	0	166793538	166796553	153	166794892	166952110	ENST00000513213	ENST00000513213	166952110	166794892	195	166796377	166793797	0.07	23.04	478.63	210	1105	2580	chr4	TLL1
PCDHGC3	chr5	1695	936	388	3100	91.25	0	140854767	140856462	34	140855580	140892542	ENST00000308177	ENST00000308177	140892542	140855580	138	140856515	140854922	0.04	44.52	989.66	281	764	1593	chr5	PCDHGC3
POLE4	chr2	1809	802	618	3100	102.48	0	75185087	75186896	372	75185619	75197255	ENST00000483063	ENST00000483063	75197255	75185619	412	75186952	75185111	0.02	50	1819.42	497	799	1841	chr2	POLE4
C10orf108	chr10	1541	628	155	1079.72	33.43	0.01	695489	697030	242	696017	709947	ENST00000381489	ENST00000381489	709947	696017	237	696869	695640	0.73	16.33	110.85	77	466	1229	chr10	C10orf108
C4orf43	chr4	3180	963	861	3100	119.15	0	164414509	164417689	239	164415860	164438711	ENST00000508268	ENST00000508268	164438711	164415860	222	164417602	164414562	0	58.22	3104.96	731	1461	3040	chr4	C4orf43
AASS	chr7	1702	983	416	3100	89.6	0	121783237	121784939	246	121716296	121784334	ENST00000417368	ENST00000417368	121784334	121716296	188	121785022	121783269	0.04	43.84	978.96	300	933	1753	chr7	AASS
TFAP2E	chr1	898	479	104	790.64	37.45	0.01	36038544	36039442	22	36038971	36060929	ENST00000373235	ENST00000373235	36060929	36038971	-48	36039321	36038524	0.22	18.33	166.27	85	507	797	chr1	TFAP2E
KIF26B	chr1	4315	3846	1667	3100	83.11	0	245316352	245320667	222	245318287	245866428	ENST00000407071	ENST00000407071	245866428	245318287	274	245320715	245316407	0.02	40.69	3100	1067	3735	4308	chr1	KIF26B
FBXL19	chr16	4100	2288	1551	3100	112.74	0	30932692	30936792	-676	30935418	30960104	ENST00000338343	ENST00000338343	30960104	30935418	-785	30936689	30932577	0.02	55.2	3100	1424	1887	4112	chr16	FBXL19
TEKT3	chr17	1209	633	177	980.93	30.57	0.01	15244188	15245397	106	15207131	15244899	ENST00000338696	ENST00000338696	15244899	15207131	42	15245516	15244198	0.21	14.98	174.68	111	640	1318	chr17	TEKT3
KDELR3	chr22	1308	684	228	2192.92	73.67	0.01	38863454	38864762	25	38864083	38877640	ENST00000409006	ENST00000409006	38877640	38864083	52	38864750	38863520	0.07	36.11	524.05	157	605	1230	chr22	KDELR3
NR2C2AP	chr19	1610	1118	440	3100	98.5	0	19312994	19314604	367	19312226	19314166	ENST00000420605	ENST00000420605	19314166	19312226	332	19314748	19312919	0.02	48.43	1534.83	388	1149	1829	chr19	NR2C2AP
RCN3	chr19	926	312	96	658.73	44.47	0.02	50030731	50031657	319	50030875	50046889	ENST00000270645	ENST00000270645	50046889	50030875	314	50031646	50030732	0.49	21.91	127.5	62	315	914	chr19	RCN3
MCF2	chrX	959	424	64	381.91	21.83	0.05	138773673	138774632	131	138663930	138774284	ENST00000370578	ENST00000370578	138774284	138663930	129	138774586	138773723	13.83	10.76	57.92	31	649	863	chrX	MCF2
PTPRN	chr2	1105	590	91	569.97	25.24	0.02	220172827	220173932	326	220154563	220173706	ENST00000537666	ENST00000537666	220173706	220154563	264	220174047	220172837	0.44	12.45	133.47	75	599	1210	chr2	PTPRN
ATP8A2	chr13	1299	807	152	1219.86	35.47	0.01	25945665	25946964	105	25946209	26599989	ENST00000381655	ENST00000255283	26594379	26043113	-197	26043453	26042379	0.21	17.5	172.07	72	668	1074	chr13	ATP8A2
NEURL	chr10	1224	691	188	1336.43	40.1	0.01	105314421	105315645	44	105314989	105331579	ENST00000437579	ENST00000369777	105352309	105315137	-68	105315663	105314474	0.09	19.79	269.85	137	660	1189	chr10	NEURL
NKAIN2	chr6	1678	724	227	1944.64	45.48	0.01	124123858	124125536	-589	124125286	124980104	ENST00000368416	ENST00000368416	124980104	124125286	-507	124125581	124123976	0.08	22.5	422.16	128	649	1605	chr6	NKAIN2
DTX3	chr12	1523	871	473	3100	73.49	0	57998017	57999540	-11	57998790	58001249	ENST00000548478	ENST00000548478	58001249	57998790	11	57999452	57998150	0.03	36.39	1290.89	322	653	1302	chr12	DTX3
AIFM1	chrX	3078	1398	789	3100	90.3	0	129298166	129301244	-51	129263337	129299654	ENST00000346424	ENST00000287295	129299861	129263345	-58	129301234	129298604	0.02	44.72	2920.87	717	996	2630	chrX	AIFM1
ANXA4	chr2	5220	1795	1759	3100	111.06	0	69967582	69972802	956	69969236	70053231	ENST00000536030	ENST00000536030	70053231	69969236	852	69972703	69967474	0.02	55.09	3100	1547	1891	5229	chr2	ANXA4
RASSF6	chr4	2084	1450	276	2299.6	52.91	0.01	74484809	74486893	278	74440288	74486129	ENST00000395777	ENST00000335049	74486217	74441570	42	74486958	74485392	0.07	26.26	581.19	192	900	1566	chr4	RASSF6
ATP6V1C2	chr2	1549	792	298	2814.16	66.84	0	10861128	10862677	127	10861775	10925236	ENST00000381661	ENST00000381661	10925236	10861775	82	10862546	10861169	0.04	33.19	844.01	234	722	1377	chr2	ATP6V1C2
URB1	chr21	2653	1335	907	3100	149.17	0	33763838	33766491	170	33683329	33765335	ENST00000382751	ENST00000382751	33765335	33683329	165	33766380	33763959	0.02	74.1	3100	745	1213	2421	chr21	URB1
C18orf10	chr18	2709	1073	918	3100	100.18	0	34407583	34410292	2	34376035	34408940	ENST00000383056	ENST00000383056	34408940	34376035	81	34410266	34407452	0.02	49.77	3100	760	1202	2814	chr18	C18orf10
WNT2	chr7	1817	493	180	1116.95	25.43	0.01	116962655	116964472	-220	116916685	116963343	ENST00000265441	ENST00000265441	116963343	116916685	-287	116964500	116962761	0.21	12.64	180.21	115	546	1739	chr7	WNT2
PLXNB3	chrX	1024	171	87	556.59	35.82	0.02	153029624	153030648	410	153029726	153037518	ENST00000538543	ENST00000538543	153037518	153029726	124	153030174	153029527	4.84	17.81	70.13	37	229	647	chrX	PLXNB3
ODZ4	chr11	1864	1021	257	2125.73	47.5	0.01	79150631	79152495	132	78363876	79151695	ENST00000278550	ENST00000278550	79151695	78363876	38	79152509	79150804	0.07	23.66	469.96	170	804	1705	chr11	ODZ4
EEA1	chr12	3980	2557	1320	3100	103.08	0	93320282	93324262	835	93164413	93323107	ENST00000322349	ENST00000322349	93323107	93164413	572	93324218	93320851	0.02	51.37	3100	1066	2001	3367	chr12	EEA1
FOXP2	chr7	3330	2088	485	3100	58.73	0	113724413	113727743	-537	113726615	114310038	ENST00000393500	ENST00000393500	114310038	113726615	-258	113727197	113725517	0.03	29.27	1033.79	268	695	1680	chr7	FOXP2
NSRP1	chr17	2519	959	1057	3100	81.9	0	28443218	28445737	646	28443831	28512865	ENST00000540900	ENST00000540900	28512865	28443831	644	28445817	28443133	0.02	40.85	3100	978	845	2684	chr17	NSRP1
CTSL2	chr9	1737	1082	500	3100	100	0	99800601	99802338	122	99794940	99801592	ENST00000259470	ENST00000259470	99801592	99794940	42	99802312	99800788	0.02	49.9	1889.9	413	923	1524	chr9	CTSL2
ISPD	chr7	2083	1317	538	3100	78.38	0	16459698	16461781	207	16130817	16460947	ENST00000399310	ENST00000399310	16460947	16130817	153	16461775	16459812	0.03	39.14	1389.04	376	1020	1963	chr7	ISPD
TNIP1	chr5	2905	1371	1184	3100	102.66	0	150459081	150461986	43	150409506	150460577	ENST00000520931	ENST00000520931	150460577	150409506	121	150461910	150459002	0.02	51.37	3100	1037	1444	2908	chr5	TNIP1
NFE2	chr12	1085	502	87	466.36	20.5	0.03	54694143	54695228	113	54686158	54694799	ENST00000553070	ENST00000553070	54694799	54686158	90	54695156	54694261	11.75	10.27	59.77	46	603	895	chr12	NFE2
C10orf93	chr10	1546	896	352	3100	93.7	0	134755367	134756913	-51	134686098	134756089	ENST00000368582	ENST00000368582	134756089	134686098	-8	134756813	134755382	0.04	46.97	905.06	255	876	1431	chr10	C10orf93
GRID2IP	chr7	1053	602	203	1946.76	56.17	0.01	6570169	6571222	121	6537358	6570817	ENST00000435185	ENST00000435185	6570817	6537358	168	6571182	6570116	0.07	28.16	476.68	151	653	1066	chr7	GRID2IP
EYA1	chr8	1022	500	76	387.99	21.83	0.05	72273682	72274704	-98	72109674	72274095	ENST00000303824	ENST00000303824	72274095	72109674	-21	72274616	72273617	10.33	10.96	61.25	44	458	999	chr8	EYA1
CCDC114	chr19	1612	485	461	3100	62.27	0	48824359	48825971	-1833	48799714	48823332	ENST00000315396	ENST00000315396	48823332	48799714	-1869	48825987	48824415	0.06	31.27	589.23	264	435	1572	chr19	CCDC114
SOX13	chr1	2914	1604	1376	3100	94.62	0	204041719	204044633	22	204043154	204082216	ENST00000525442	ENST00000525442	204082216	204043154	84	204044652	204041824	0.02	47.52	3100	1139	1494	2828	chr1	SOX13
CHAF1A	chr19	698	334	63	444.38	29.98	0.04	4401732	4402430	-578	4402659	4443125	ENST00000344143	ENST00000344143	4443125	4402659	-609	4402360	4401740	3.76	15.07	73.46	37	440	620	chr19	CHAF1A
ZNF514	chr2	1956	877	547	3100	106.73	0	95824314	95826270	60	95813682	95825352	ENST00000295208	ENST00000295208	95825352	95813682	89	95826195	95824330	0.03	53.65	1451.11	355	866	1865	chr2	ZNF514
RAP2C	chrX	3852	1960	1238	3100	141.89	0	131349834	131353686	392	131337053	131352152	ENST00000342983	ENST00000342983	131352152	131337053	308	131353752	131349936	0.02	71.35	3100	1014	1861	3816	chrX	RAP2C
PRUNE2	chr9	953	361	101	623.89	21.79	0.02	79306566	79307519	66	79226292	79307109	ENST00000376717	ENST00000376717	79307109	79226292	45	79307468	79306660	3.52	10.96	74.46	42	292	808	chr9	PRUNE2
FAM111B	chr11	1758	800	314	2800.15	61.23	0	58873577	58875335	-202	58874658	58894883	ENST00000411426	ENST00000411426	58894883	58874658	-52	58875568	58873644	0.03	30.82	1016.21	270	1081	1924	chr11	FAM111B
SLC6A4	chr17	1068	582	173	1219.24	30.61	0.01	28562357	28563425	63	28523395	28562954	ENST00000261707	ENST00000261707	28562954	28523395	-37	28563569	28562413	0.15	15.41	192.85	107	521	1156	chr17	SLC6A4
GADD45G	chr9	1876	1226	316	2526.33	46.75	0.01	92217853	92219729	-1137	92219928	92221470	ENST00000252506	ENST00000252506	92221470	92219928	-1089	92219723	92217955	0.07	23.54	521.97	220	1157	1768	chr9	GADD45G
RASSF9	chr12	3852	2896	711	3100	51.24	0	86227007	86230859	1415	86198331	86230348	ENST00000361228	ENST00000361228	86230348	86198331	928	86230605	86228235	0.05	25.82	670.78	262	1727	2370	chr12	RASSF9
ZNF557	chr19	1907	971	607	3100	120.48	0	7068869	7070776	351	7069471	7087979	ENST00000439035	ENST00000439035	7087979	7069471	340	7070764	7068858	0.02	60.73	2276.79	517	1000	1906	chr19	ZNF557
NEBL	chr10	3514	1595	1612	3100	94.36	0	21461165	21464679	194	21072835	21463116	ENST00000417816	ENST00000417816	21463116	21072835	204	21464505	21461318	0.02	47.58	3100	1173	1574	3187	chr10	NEBL
EFHC1	chr6	2526	1059	694	3100	117.33	0	52284223	52286749	321	52285165	52387892	ENST00000433625	ENST00000433625	52387892	52285165	172	52286408	52284267	0	59.2	3195.73	655	1021	2141	chr6	EFHC1
RP11-546D6.2	chr12	3094	1966	1381	3100	77.21	0	123716189	123719283	-19	123703005	123717717	ENST00000537854	ENST00000537854	123717717	123703005	12	123719200	123716209	0.02	38.97	3100	1250	1939	2991	chr12	RP11-546D6.2
NPY5R	chr4	1400	928	176	1460.35	44.57	0.01	164264705	164266105	151	164265254	164273086	ENST00000515560	ENST00000515560	164273086	164265254	51	164265954	164264657	0.1	22.5	325.23	100	536	1297	chr4	NPY5R
AGPAT9	chr4	2483	1342	798	3100	94.89	0	84456196	84458679	-126	84457564	84527028	ENST00000264409	ENST00000264409	84527028	84457564	-100	84458677	84456250	0.02	47.95	3094.05	705	1496	2427	chr4	AGPAT9
MANSC1	chr12	1561	956	512	3100	71.29	0	12502408	12503969	-13	12482199	12503175	ENST00000396349	ENST00000396349	12503175	12482199	-83	12503938	12502578	0.03	36.05	1379.33	365	539	1360	chr12	MANSC1
GIPR	chr19	2102	669	670	3100	36.84	0	46170897	46172999	433	46171515	46185246	ENST00000304207	ENST00000304207	46185246	46171515	468	46173062	46170905	0.03	18.66	1026.98	364	660	2157	chr19	GIPR
POM121L2	chr6	1251	739	234	2210.47	82.22	0.01	27279735	27280986	-411	27276842	27279949	ENST00000444565	ENST00000444565	27279949	27276842	-453	27281042	27279763	0.06	41.67	604.36	180	714	1279	chr6	POM121L2
RERE	chr1	3459	2119	798	3100	110.96	0	8875504	8878963	290	8412457	8877524	ENST00000337907	ENST00000476556	8483726	8414153	130	8484598	8482593	0.02	56.26	2098.72	488	990	2005	chr1	RERE
FITM2	chr20	2417	1591	948	3100	99.99	0	42938099	42940516	501	42931478	42939809	ENST00000396825	ENST00000396825	42939809	42931478	398	42940459	42938362	0.02	50.74	2954.79	792	1314	2097	chr20	FITM2
AP002478.1	chr18	4235	1206	497	2410.72	26.46	0.01	3593019	3597254	1024	3594112	3598350	ENST00000317114	ENST00000317114	3598350	3594112	-560	3594017	3593086	2.38	13.43	81.3	33	788	931	chr18	AP002478.1
RHOBTB1	chr10	1847	1338	599	3100	77.38	0	62760166	62762013	108	62669098	62761198	ENST00000536302	ENST00000536302	62761198	62669098	44	62761926	62760382	0.02	39.29	2022.8	485	1056	1544	chr10	RHOBTB1
WIF1	chr12	1125	587	109	458.51	17.09	0.04	65514616	65515741	167	65444406	65515346	ENST00000286574	ENST00000286574	65515346	65444406	115	65515639	65514822	22.38	8.68	52.95	47	329	817	chr12	WIF1
ADRA1A	chr8	1296	676	148	882.94	30.08	0.01	26723853	26725149	289	26627543	26724790	ENST00000380573	ENST00000380573	26724790	26627543	360	26724909	26723951	0.44	15.28	132.12	71	558	958	chr8	ADRA1A
TM9SF2	chr13	2576	1255	860	3100	144.62	0	100152843	100155419	460	100153671	100215645	ENST00000376387	ENST00000376387	100215645	100153671	304	100155170	100152781	0.02	73.47	3100	739	1272	2389	chr13	TM9SF2
TRIM9	chr14	3663	2892	1413	3100	78.19	0	51559328	51562991	634	51462782	51561794	ENST00000360392	ENST00000360392	51561794	51462782	538	51562957	51559555	0.02	39.73	3100	1239	2636	3402	chr14	TRIM9
PAIP2	chr5	2737	934	985	3100	125.72	0	138676782	138679519	10	138678140	138704769	ENST00000510080	ENST00000510080	138704769	138678140	49	138679527	138676852	0.02	64.04	3100	897	845	2675	chr5	PAIP2
CCDC88B	chr11	1154	394	135	968.98	36.74	0.01	64109537	64110691	-1532	64111646	64124958	ENST00000301897	ENST00000301897	64124958	64111646	-1537	64110685	64109532	0.02	18.72	190.06	102	784	1153	chr11	CCDC88B
TMEM200A	chr6	1712	451	267	2235.69	47.62	0.01	130686300	130688012	277	130686879	130764208	ENST00000296978	ENST00000296978	130764208	130686879	207	130687802	130686370	0.06	24.28	610.43	183	787	1432	chr6	TMEM200A
PTGS2	chr1	3110	1874	932	3100	117.16	0	186648126	186651236	-126	186640923	186649555	ENST00000367468	ENST00000367468	186649555	186640923	-222	186650914	186648641	0.02	59.82	3100	789	1384	2273	chr1	PTGS2
STX18	chr4	2356	900	765	3100	127.34	0	4542549	4544905	10	4417469	4543737	ENST00000505286	ENST00000505286	4543737	4417469	-2	4544875	4542603	0.02	65.07	3100	654	855	2272	chr4	STX18
RP11-1134I14.8	chr8	1359	825	482	3100	101.19	0	48099792	48101151	-1923	48102395	48104885	ENST00000528139	ENST00000528139	48104885	48102395	-1863	48101265	48099798	0.02	51.86	1700.01	380	800	1467	chr8	RP11-1134I14.8
SLC25A1	chr22	2682	1482	883	3100	110.67	0	19164407	19167089	286	19163106	19166034	ENST00000451283	ENST00000451283	19166034	19163106	393	19167105	19164177	0.02	56.75	3100	806	1700	2928	chr22	SLC25A1
SPATA5L1	chr15	3353	1336	1309	3100	122.95	0	45693418	45696771	565	45694529	45713617	ENST00000305560	ENST00000305560	45713617	45694529	441	45696522	45693418	0.02	63.11	3100	1150	1729	3104	chr15	SPATA5L1
GEMIN7	chr19	1973	639	1077	3100	111.17	0	45582006	45583979	462	45582530	45594782	ENST00000391951	ENST00000391951	45594782	45582530	377	45583892	45581923	0.02	57.08	3100	933	729	1969	chr19	GEMIN7
YEATS2	chr3	2928	1057	863	3100	137.34	0	183414910	183417838	768	183415606	183530413	ENST00000305135	ENST00000305135	183530413	183415606	801	183417816	183414999	0.02	70.6	3100	795	1013	2817	chr3	YEATS2
RPN1	chr3	1525	646	271	2623.15	80.95	0	128399193	128400718	-37	128339002	128399918	ENST00000497289	ENST00000497289	128399918	128339002	70	128400702	128398993	0.04	41.62	901.8	266	850	1709	chr3	RPN1
P2RY1	chr3	2381	1241	1089	3100	82.54	0	152551829	152554210	283	152552736	152555841	ENST00000305097	ENST00000305097	152555841	152552736	322	152554133	152551983	0.02	42.47	3100	880	1079	2150	chr3	P2RY1
KCNAB2	chr1	3397	1385	1094	3100	121.7	0	6051019	6054416	-43	6052761	6158634	ENST00000378092	ENST00000378092	6158634	6052761	-89	6054355	6050989	0.02	62.7	3100	922	1919	3366	chr1	KCNAB2
ZNF627	chr19	1837	692	551	3100	131.88	0	11707723	11709560	406	11708235	11729974	ENST00000361113	ENST00000361113	11729974	11708235	431	11709635	11707698	0.02	67.97	2357.65	505	932	1937	chr19	ZNF627
BEX2	chrX	1558	848	409	3100	109.15	0	102564925	102566483	159	102564600	102565863	ENST00000449185	ENST00000449185	102565863	102564600	-10	102566553	102565193	0.04	56.32	951.78	217	631	1360	chrX	BEX2
PARM1	chr4	2193	818	391	3100	96.41	0	75857654	75859847	424	75858326	75975323	ENST00000307428	ENST00000307428	75975323	75858326	374	75859534	75857866	0.03	49.81	1038.64	267	580	1668	chr4	PARM1
SLC30A1	chr1	4586	3277	2256	3100	111.02	0	211749042	211753628	749	211744910	211752084	ENST00000367001	ENST00000367001	211752084	211744910	764	211753576	211749063	0.02	57.4	3100	2040	3180	4513	chr1	SLC30A1
KCTD14	chr11	697	301	60	389.81	30.46	0.04	77756932	77757629	-43	77727639	77757237	ENST00000533144	ENST00000533144	77757237	77727639	35	77757640	77756763	1.68	15.75	89.2	49	513	877	chr11	KCTD14
TFCP2L1	chr2	3571	2725	857	3100	89.39	0	122039892	122043463	1105	121974163	122042783	ENST00000263707	ENST00000263707	122042783	121974163	271	122043202	122041821	0.02	46.23	1913.02	381	828	1381	chr2	TFCP2L1
SMARCC1	chr3	4031	2603	1051	3100	119.15	0	47820598	47824629	793	47626762	47823407	ENST00000254480	ENST00000254480	47823407	47626762	622	47824512	47821057	0.02	61.64	3100	934	2044	3455	chr3	SMARCC1
PAK6	chr15	837	423	81	537.77	26.46	0.02	40530994	40531831	120	40531292	40569687	ENST00000455577	ENST00000455577	40569687	40531292	108	40531695	40531105	0.05	13.7	79.09	43	290	590	chr15	PAK6
NMNAT3	chr3	1377	806	362	3100	112.78	0	139395838	139397215	33	139317990	139396560	ENST00000514703	ENST00000514703	139396560	139317990	40	139397154	139395885	0.03	58.53	1171.75	260	641	1269	chr3	NMNAT3
SAMD12	chr8	1715	581	542	3100	84.46	0	119633357	119635072	19	119391799	119634234	ENST00000526765	ENST00000526765	119634234	119391799	-39	119635068	119633479	0.02	43.84	1824.59	420	1116	1589	chr8	SAMD12
SF3A3	chr1	2125	1002	583	3100	122.43	0	38454399	38456524	197	38423689	38455659	ENST00000448721	ENST00000448721	38455659	38423689	383	38456393	38454158	0.02	63.6	2136.19	515	1298	2235	chr1	SF3A3
ZNF777	chr7	2803	1928	960	3100	94.07	0	149156023	149158826	789	149128454	149158214	ENST00000247930	ENST00000247930	149158214	149128454	858	149158685	149156026	0.02	48.97	3100	936	1900	2659	chr7	ZNF777
CLDN23	chr8	1906	1214	649	3100	84.66	0	8558341	8560247	-154	8559448	8561616	ENST00000519106	ENST00000519106	8561616	8559448	-218	8560274	8558186	0.02	44.14	2188.12	561	1372	2088	chr8	CLDN23
ARMC7	chr17	2085	1027	790	3100	88.19	0	73105177	73107262	137	73106082	73126360	ENST00000245543	ENST00000245543	73126360	73106082	52	73107045	73105224	0.02	45.99	2472.72	609	982	1821	chr17	ARMC7
ARVCF	chr22	1181	757	199	1816.62	71.65	0.01	19973824	19975005	201	19958751	19974616	ENST00000406522	ENST00000406522	19974616	19958751	301	19974778	19973851	0.07	37.39	454.23	121	763	927	chr22	ARVCF
CYB561D2	chr3	2215	1178	528	3100	122.79	0	50387250	50389465	68	50388289	50391463	ENST00000418577	ENST00000418577	50391463	50388289	13	50389301	50387303	0.02	64.09	1692.47	426	1126	1998	chr3	CYB561D2
CCDC96	chr4	1055	829	331	3100	108.24	0	7043782	7044837	418	7042579	7044728	ENST00000310085	ENST00000310085	7044728	7042579	339	7044930	7043847	0.03	56.51	1310.11	273	758	1083	chr4	CCDC96
MESP2	chr15	1258	523	149	877.24	38.43	0.01	90319185	90320443	225	90319589	90321975	ENST00000341735	ENST00000341735	90321975	90319589	188	90320218	90319336	0.16	20.09	189.57	88	337	882	chr15	MESP2
UNC80	chr2	1200	547	123	913.88	32.74	0.01	210636084	210637284	-33	210636717	210864024	ENST00000439458	ENST00000439458	210864024	210636717	-144	210637116	210636030	0.21	17.12	179.59	85	602	1086	chr2	UNC80
PRTN3	chr19	1253	630	151	1211.11	41.45	0.01	843177	844430	462	843341	848180	ENST00000544537	ENST00000544537	848180	843341	321	844210	843114	0.15	21.69	195.77	64	671	1096	chr19	PRTN3
DFNA5	chr7	2564	1264	1000	3100	95.83	0	24795654	24798218	158	24738000	24797094	ENST00000409970	ENST00000409970	24797094	24738000	139	24798080	24795829	0.02	50.23	3100	818	1106	2251	chr7	DFNA5
NR1H4	chr12	2572	703	245	1175.04	27.22	0.01	100867081	100869653	634	100867733	100899544	ENST00000546380	ENST00000548884	100958191	100867486	92	100868026	100867131	0.05	14.27	68.19	28	660	895	chr12	NR1H4
OXSM	chr3	2743	1346	1065	3100	101.37	0	25823221	25825964	28	25824564	25833171	ENST00000452098	ENST00000452098	25833171	25824564	125	25825950	25823429	0.02	53.16	3100	895	1308	2521	chr3	OXSM
RAF1	chr3	3262	2087	1602	3100	123.65	0	12703383	12706645	602	12625832	12705616	ENST00000542177	ENST00000542177	12705616	12625832	735	12706465	12703296	0.02	64.89	3100	1469	2005	3169	chr3	RAF1
SNAP91	chr6	1671	772	506	3100	99.14	0	84417961	84419632	50	84262604	84418847	ENST00000195649	ENST00000195649	84418847	84262604	11	84419629	84418042	0.03	52.05	1471.73	316	920	1587	chr6	SNAP91
SLC25A40	chr7	3740	991	1334	3100	108.26	0	87504179	87507919	-385	87462883	87505664	ENST00000341119	ENST00000341119	87505664	87462883	-427	87508036	87504146	0.02	56.85	3100	1372	1042	3890	chr7	SLC25A40
SUGT1P3	chr13	1751	1094	309	2652.59	57.15	0	41494610	41496361	404	41495610	41495890	ENST00000456963	ENST00000456963	41495890	41495610	378	41496267	41494757	0.05	30.03	651.84	209	963	1510	chr13	SUGT1P3
FLYWCH1	chr16	2163	1116	859	3100	120.38	0	2961117	2963280	218	2961980	3001208	ENST00000416288	ENST00000416288	3001208	2961980	344	2963422	2961227	0.02	63.26	3100	749	899	2195	chr16	FLYWCH1
VSNL1	chr2	1188	755	117	737.11	25.06	0.02	17719548	17720736	-251	17720393	17837345	ENST00000404666	ENST00000404666	17837345	17720393	-219	17720752	17719595	0.27	13.17	153.24	86	681	1157	chr2	VSNL1
AP000679.2	chr11	1041	428	145	1268.87	70.04	0.01	120039392	120040433	227	120039685	120042387	ENST00000319763	ENST00000319763	120042387	120039685	145	120040378	120039283	0.09	36.82	266.19	87	551	1095	chr11	AP000679.2
C7orf59	chr7	622	378	73	543.61	35.53	0.02	99745771	99746393	-448	99746530	99751826	ENST00000341942	ENST00000341942	99751826	99746530	-485	99746335	99745755	0.02	18.68	116.41	47	366	580	chr7	C7orf59
PRKCZ	chr1	1578	529	199	1382.12	40.35	0.01	2064049	2065627	-239	2065077	2080363	ENST00000471018	ENST00000471018	2080363	2065077	-223	2065616	2064092	0.01	21.23	300.23	121	766	1524	chr1	PRKCZ
ESRP2	chr16	1797	1206	336	2319.62	43.65	0.01	68270690	68272487	-1101	68259871	68270487	ENST00000473183	ENST00000473183	68270487	68259871	-1051	68272249	68270827	0.03	22.97	555.96	211	1123	1422	chr16	ESRP2
FAM149A	chr4	1029	603	91	636.13	23.65	0.02	187025487	187026516	-229	187026231	187093816	ENST00000356371	ENST00000356371	187093816	187026231	-143	187026512	187025663	0.03	12.45	136.9	63	299	849	chr4	FAM149A
NPAS1	chr19	2647	1672	483	3100	42.3	0	47522642	47525289	-177	47524143	47549016	ENST00000449844	ENST00000449844	47549016	47524143	-204	47525393	47522484	0.03	22.3	1025.38	381	1837	2909	chr19	NPAS1
ORAI3	chr16	2661	1003	1239	3100	106.05	0	30959509	30962170	434	30960405	30965425	ENST00000420438	ENST00000420438	30965425	30960405	342	30962068	30959426	0.02	55.94	3100	936	1211	2642	chr16	ORAI3
TPCN2	chr11	1788	861	823	3100	118.9	0	68815819	68817607	284	68816429	68855671	ENST00000542467	ENST00000542467	68855671	68816429	220	68817584	68815714	0.02	62.73	3090.71	682	798	1870	chr11	TPCN2
BFAR	chr16	2686	1132	1089	3100	83.78	0	14725954	14728640	625	14726672	14763093	ENST00000261658	ENST00000261658	14763093	14726672	-481	14726578	14725803	0.07	44.24	429.01	100	484	775	chr16	BFAR
GSPT1	chr16	4548	3068	1631	3100	95.77	0	12006601	12011149	950	11961987	12009825	ENST00000439887	ENST00000420576	12010519	11961987	-49	12011117	12010019	0.04	50.58	876.39	219	217	1098	chr16	GSPT1
TRPM4	chr19	1663	732	760	3100	126.08	0	49660435	49662098	167	49661099	49715091	ENST00000355712	ENST00000355712	49715091	49661099	170	49662107	49660431	0.02	66.59	2656.14	583	739	1676	chr19	TRPM4
POLR3C	chr1	2102	1175	825	3100	119.94	0	145609633	145611735	200	145592605	145610884	ENST00000334163	ENST00000334163	145610884	145592605	94	145611732	145609848	0.02	63.36	3100	756	940	1884	chr1	POLR3C
ATG16L2	chr11	1372	717	208	1558.44	47.93	0.01	72532330	72533702	-351	72533367	72538317	ENST00000535830	ENST00000535830	72538317	72533367	-171	72533765	72532626	0.1	25.35	307.95	126	433	1139	chr11	ATG16L2
ATP6V0B	chr1	2385	1003	870	3100	79.62	0	44439764	44442149	333	44440623	44443695	ENST00000471859	ENST00000471859	44443695	44440623	266	44441958	44439820	0.02	42.12	2837.77	692	981	2138	chr1	ATP6V0B
CCDC68	chr18	2072	1227	387	3100	104.6	0	52625326	52627398	377	52568740	52626739	ENST00000337363	ENST00000337363	52626739	52568740	497	52627222	52625261	0.03	55.37	1144.71	314	1278	1961	chr18	CCDC68
ZBTB8B	chr1	1494	712	215	1870.65	56.44	0.01	32930049	32931543	126	32930670	32953461	ENST00000415091	ENST00000415091	32953461	32930670	87	32931348	32930166	0.07	29.89	566.53	162	547	1182	chr1	ZBTB8B
FCHSD1	chr5	1595	744	427	3100	92.13	0	141030117	141031712	28	141020554	141030943	ENST00000522783	ENST00000522783	141030943	141020554	101	141031531	141030152	0.03	48.8	1313.01	332	700	1379	chr5	FCHSD1
TSLP	chr5	1374	574	180	1435.88	42.01	0.01	110408367	110409741	42	110409012	110413722	ENST00000379706	ENST00000379706	110413722	110409012	88	110409696	110408504	0.05	22.26	288.48	95	484	1192	chr5	TSLP
SLC25A15	chr13	2028	697	554	3100	109.15	0	41362717	41364745	14	41363717	41384487	ENST00000443985	ENST00000443985	41384487	41363717	22	41364711	41362767	0.02	57.91	2397.57	482	651	1944	chr13	SLC25A15
OLIG1	chr21	2790	559	317	2478.8	55.48	0.01	34441944	34444734	68	34443271	34444719	ENST00000426947	ENST00000426947	34444719	34443271	-256	34444092	34441937	0.04	29.45	841.3	252	624	2155	chr21	OLIG1
VSIG10	chr12	2376	1338	1061	3100	91.54	0	118540245	118542621	276	118517204	118541709	ENST00000538357	ENST00000538357	118541709	118517204	306	118542531	118540275	0.02	48.6	3100	885	1076	2256	chr12	VSIG10
ABCF3	chr3	705	488	70	518.45	45.86	0.03	183903097	183903802	-361	183903811	183911795	ENST00000429586	ENST00000429586	183911795	183903811	-427	183903771	183902997	0.04	24.35	202.86	67	570	774	chr3	ABCF3
ATP8B1	chr18	3428	2127	1189	3100	120.94	0	55467903	55471331	710	55313661	55470327	ENST00000536015	ENST00000536015	55470327	55313661	503	55471271	55468376	0.02	64.28	3100	1007	1802	2895	chr18	ATP8B1
DPCD	chr10	1880	862	569	3100	90.95	0	103329094	103330974	-372	103330406	103348654	ENST00000416979	ENST00000416979	103348654	103330406	-385	103330819	103329222	0.02	48.35	1526.11	396	751	1597	chr10	DPCD
DEPDC1	chr1	2265	1525	555	3100	106.26	0	68961126	68963391	506	68952624	68962765	ENST00000525124	ENST00000525124	68962765	68952624	475	68963400	68961179	0.02	56.51	2326.88	512	1460	2221	chr1	DEPDC1
KIAA1274	chr10	1945	823	663	3100	85.32	0	72237562	72239507	-29	72238564	72328205	ENST00000263563	ENST00000373214	72328205	72238577	61	72239811	72237466	0.02	45.38	2813.97	655	892	2345	chr10	KIAA1274
REPS2	chrX	1843	1164	426	3100	90.05	0	16964153	16965996	89	16964985	17171395	ENST00000303843	ENST00000303843	17171395	16964985	6	16965801	16964181	0.02	47.95	1739.26	401	989	1620	chrX	REPS2
BVES	chr6	2224	888	820	3100	130.97	0	105583701	105585925	236	105544697	105585049	ENST00000314641	ENST00000314641	105585049	105544697	223	105585896	105583755	0.02	69.74	3100	704	789	2141	chr6	BVES
FER	chr5	2881	2156	1398	3100	104.27	0	108083049	108085930	966	108083523	108295018	ENST00000536402	ENST00000536402	108295018	108083523	970	108085859	108083128	0.02	55.56	3100	1147	1706	2731	chr5	FER
MAFF	chr22	2553	818	1023	3100	135.52	0	38597428	38599981	-98	38598803	38610767	ENST00000417948	ENST00000417948	38610767	38598803	0	38599898	38597708	0.02	72.23	3100	789	733	2190	chr22	MAFF
RFX2	chr19	2857	2377	689	3100	73.32	0	6108559	6111416	587	5994625	6110575	ENST00000537791	ENST00000537791	6110575	5994625	676	6111247	6108550	0.02	39.14	1797.53	499	1872	2697	chr19	RFX2
SPRY1	chr4	4184	2467	1366	3100	119.15	0	124317411	124321595	163	124319340	124323374	ENST00000507703	ENST00000507703	124323374	124319340	2	124321298	124317386	0.02	63.7	3100	939	2474	3912	chr4	SPRY1
ARHGEF16	chr1	1604	811	339	3100	88.23	0	3370540	3372144	352	3370990	3397677	ENST00000378378	ENST00000378378	3397677	3370990	378	3372141	3370596	0.04	47.18	972.78	230	776	1545	chr1	ARHGEF16
C2orf55	chr2	1463	915	418	3100	75.86	0	99551923	99553386	11	99448811	99552666	ENST00000428096	ENST00000428096	99552666	99448811	-21	99553408	99551966	0.03	40.61	1226	308	889	1442	chr2	C2orf55
BARX1	chr9	1429	680	161	1203.24	47.95	0.01	96717192	96718621	-252	96713628	96717654	ENST00000253968	ENST00000253968	96717654	96713628	-162	96718553	96717080	0.07	25.68	438.82	159	854	1473	chr9	BARX1
COL6A2	chr21	1793	841	445	3100	104.6	0	47517310	47519103	173	47518033	47549719	ENST00000310645	ENST00000310645	47549719	47518033	132	47518892	47517439	0.03	56.04	1345.18	299	724	1453	chr21	COL6A2
CBS	chr21	2576	1227	940	3100	103.34	0	44494479	44497055	174	44473301	44495941	ENST00000398158	ENST00000398158	44495941	44473301	34	44497068	44494745	0.02	55.37	2708.16	574	949	2323	chr21	CBS
KIAA0319	chr6	2277	1528	437	3100	111.88	0	24644775	24647052	42	24547256	24645956	ENST00000543707	ENST00000543707	24645956	24547256	84	24647099	24644645	0.02	60.06	1560.73	428	1654	2454	chr6	KIAA0319
DDX21	chr10	3502	1520	1437	3100	123.98	0	70714681	70718183	503	70715929	70723875	ENST00000541642	ENST00000541642	70723875	70715929	410	70717960	70714719	0.02	66.59	3100	1247	1502	3241	chr10	DDX21
PTS	chr11	1988	953	674	3100	129.73	0	112096549	112098537	388	112097155	112104533	ENST00000525803	ENST00000525803	112104533	112097155	351	112098502	112096510	0.02	69.74	2671.72	523	714	1992	chr11	PTS
ACOT4	chr14	988	434	80	533.55	25.47	0.02	74058269	74059257	353	74058410	74063200	ENST00000326303	ENST00000326303	74063200	74058410	317	74059135	74058320	0.07	13.7	84.98	46	333	815	chr14	ACOT4
MXD1	chr2	1810	279	874	3100	115	0	70142072	70143882	657	70142320	70165449	ENST00000540449	ENST00000540449	70165449	70142320	520	70143627	70142054	0.02	61.97	3100	748	297	1573	chr2	MXD1
HCK	chr20	954	489	84	409.57	20.11	0.04	30639714	30640668	127	30640064	30689659	ENST00000375852	ENST00000375852	30689659	30640064	162	30640650	30639803	0.02	10.84	74.51	48	415	847	chr20	HCK
SEC31A	chr4	4292	3070	992	3100	97.68	0	83818958	83823250	587	83740164	83821691	ENST00000355196	ENST00000355196	83821691	83740164	423	83823150	83819386	0.02	52.69	3100	882	2640	3764	chr4	SEC31A
LAPTM4B	chr8	2126	1120	881	3100	112.49	0	98787242	98789368	67	98788238	98863702	ENST00000521545	ENST00000521545	98863702	98788238	55	98789471	98787116	0.02	60.73	3100	797	1029	2355	chr8	LAPTM4B
ABHD6	chr3	2044	982	771	3100	138.25	0	58222668	58224712	-65	58223755	58260536	ENST00000463756	ENST00000463756	58260536	58223755	-49	58224795	58222617	0.02	74.66	3100	654	1403	2178	chr3	ABHD6
RAB14	chr9	3748	1982	1470	3100	167.47	0	123961503	123965251	770	123940415	123964147	ENST00000373840	ENST00000373840	123964147	123940415	801	123965085	123961606	0.02	90.62	3100	1306	2214	3479	chr9	RAB14
RPP40	chr6	1684	675	412	3100	104.6	0	5003484	5005168	-45	4994966	5004281	ENST00000380051	ENST00000380051	5004281	4994966	-32	5005135	5003491	0.02	56.66	1536.58	341	651	1644	chr6	RPP40
PSMG1	chr21	3164	1290	982	3100	121.38	0	40553715	40556879	117	40547516	40555414	ENST00000380900	ENST00000380900	40555414	40547516	63	40556999	40553703	0.02	65.86	3100	856	1367	3296	chr21	PSMG1
OXCT1	chr5	1203	573	144	1091.71	36.6	0.01	41869985	41871188	34	41730167	41870621	ENST00000196371	ENST00000196371	41870621	41730167	128	41871062	41869923	0.12	19.86	212.38	87	682	1139	chr5	OXCT1
AC078802.1	chr3	1218	644	383	3100	60.11	0	169486811	169488029	263	169484713	169487683	ENST00000330368	ENST00000330368	169487683	169484713	259	169488017	169486831	0.03	32.62	1164.91	325	623	1186	chr3	AC078802.1
SHANK1	chr19	1674	767	284	2138.54	33.39	0.01	51221500	51223174	370	51165198	51222707	ENST00000391814	ENST00000391814	51222707	51165198	573	51222964	51221304	0.07	18.13	488.21	212	980	1660	chr19	SHANK1
ESX1	chrX	1673	808	130	816.27	26.46	0.01	103498117	103499790	660	103494719	103499614	ENST00000372588	ENST00000372588	103499614	103494719	471	103499879	103498406	0.04	14.38	206.25	98	682	1473	chrX	ESX1
NICN1	chr3	1604	543	290	2602.79	75.59	0.01	49466066	49467670	-109	49461610	49466759	ENST00000436744	ENST00000436744	49466759	49461610	-100	49467688	49466030	0.04	41.1	863.63	247	581	1658	chr3	NICN1
EML5	chr14	2257	1634	841	3100	92.6	0	89257861	89260118	106	89081174	89259096	ENST00000352093	ENST00000352093	89259096	89081174	-32	89260199	89258058	0.02	50.39	3100	677	825	2141	chr14	EML5
RING1	chr6	2140	813	793	3100	108.29	0	33175172	33177312	-30	33176272	33180499	ENST00000374656	ENST00000374656	33180499	33176272	-133	33177154	33175124	0.02	59.01	3093.02	613	911	2030	chr6	RING1
ABCB4	chr7	1005	384	70	416.81	24.49	0.04	87104551	87105556	1	87031365	87105055	ENST00000265723	ENST00000358400	87105019	87031361	-16	87105394	87104676	1.09	13.35	100.01	46	204	718	chr7	ABCB4
XPOT	chr12	2984	1323	1154	3100	114.4	0	64797189	64800173	-145	64798826	64810516	ENST00000540203	ENST00000540203	64810516	64798826	-109	64800099	64797334	0.02	62.4	3100	1014	1289	2765	chr12	XPOT
IFI6	chr1	1187	307	123	930.7	36.38	0.01	27998301	27999488	-165	27992572	27998729	ENST00000361157	ENST00000361157	27998729	27992572	-102	27999386	27998277	0.09	19.86	277.32	99	311	1109	chr1	IFI6
SSFA2	chr2	3067	1233	1152	3100	97.37	0	182755770	182758837	380	182756923	182794511	ENST00000428267	ENST00000428267	182794511	182756923	363	182758810	182755763	0.02	53.16	3100	1095	1231	3047	chr2	SSFA2
CUL5	chr11	2549	1296	831	3100	134.93	0	107879023	107881572	838	107879459	107978503	ENST00000393094	ENST00000393094	107978503	107879459	880	107881626	107879053	0.02	73.76	3100	771	1281	2573	chr11	CUL5
CHN2	chr7	1872	1094	587	3100	57.62	0	29233604	29235476	-1	29234541	29440351	ENST00000409350	ENST00000409350	29440351	29234541	-47	29235334	29233654	0.02	31.51	1749.43	468	1058	1680	chr7	CHN2
ERCC6	chr10	2217	1049	763	3100	80.61	0	50745914	50748131	49	50663414	50747072	ENST00000355832	ENST00000355832	50747072	50663414	1	50748155	50745986	0.02	44.09	2383.77	574	975	2169	chr10	ERCC6
CCNA2	chr4	2880	1831	745	3100	105.51	0	122742806	122745686	841	122737599	122745087	ENST00000274026	ENST00000274026	122745087	122737599	853	122745802	122742665	0.02	57.73	3100	838	2262	3137	chr4	CCNA2
CXorf22	chrX	1054	518	119	942.84	51.84	0.01	35937435	35938489	111	35937851	36008264	ENST00000297866	ENST00000297866	36008264	35937851	126	35938489	35937466	0.11	28.38	247.79	76	478	1023	chrX	CXorf22
GALNT9	chr12	1035	762	72	369.82	23.44	0.05	132905728	132906763	-456	132681054	132905789	ENST00000328957	ENST00000328957	132905789	132681054	-487	132906768	132905785	17.91	12.84	55.52	36	701	983	chr12	GALNT9
MRPL55	chr1	2451	1277	1043	3100	139.04	0	228295596	228298047	-65	228294380	228296756	ENST00000366742	ENST00000366744	228296981	228294380	20	228298099	228295823	0.02	76.26	3100	928	1033	2276	chr1	MRPL55
C17orf64	chr17	1010	506	139	828.15	38.19	0.01	58498398	58499408	-967	58499870	58508782	ENST00000269127	ENST00000269127	58508782	58499870	-1065	58499270	58498339	0.31	20.98	149.21	84	565	931	chr17	C17orf64
TACC1	chr8	2224	1036	720	3100	83.55	0	38643856	38646080	187	38644781	38710546	ENST00000276520	ENST00000348567	38710546	38614851	65	38615982	38613851	0.02	45.99	2929.37	719	1038	2131	chr8	TACC1
CRYM	chr16	1302	869	275	2485.42	68.89	0.01	21288935	21290237	55	21269843	21289641	ENST00000415987	ENST00000415987	21289641	21269843	32	21290222	21288995	0.05	37.93	712.34	201	533	1227	chr16	CRYM
UHRF1BP1L	chr12	2375	1161	1023	3100	97.76	0	100534957	100537332	480	100463686	100536625	ENST00000356828	ENST00000356828	100536625	100463686	403	100537311	100535133	0.02	53.86	3100	865	1167	2178	chr12	UHRF1BP1L
CDK2	chr12	2012	944	713	3100	104.71	0	56359783	56361795	174	56360615	56365696	ENST00000354056	ENST00000354056	56365696	56360615	269	56361774	56359995	0.02	57.73	3066.87	691	735	1779	chr12	CDK2
DHX37	chr12	1819	1128	799	3100	91.27	0	125472374	125474193	383	125431373	125473667	ENST00000308736	ENST00000308736	125473667	125431373	594	125474138	125472007	0.02	50.41	2463.86	694	1503	2131	chr12	DHX37
PLCXD3	chr5	1643	708	385	3100	85.74	0	41509866	41511509	15	41307056	41510703	ENST00000377801	ENST00000377801	41510703	41307056	195	41511354	41509661	0.03	47.37	1321.58	323	908	1693	chr5	PLCXD3
COL5A3	chr19	1742	1155	135	836.6	34.7	0.01	10119937	10121679	339	10070237	10121147	ENST00000264828	ENST00000264828	10121147	10070237	56	10121591	10120590	0.09	19.18	127.37	63	515	1001	chr19	COL5A3
PHYH	chr10	1513	650	235	1846.77	80.06	0.01	13343611	13345124	44	13319843	13344412	ENST00000396920	ENST00000396920	13344412	13319843	26	13344998	13343774	0.07	44.26	528.55	169	516	1224	chr10	PHYH
HINFP	chr11	1228	238	449	3100	124.76	0	118992199	118993427	487	118992326	119005024	ENST00000527410	ENST00000527410	119005024	118992326	500	118993448	118992204	0.02	68.98	2411.16	452	234	1244	chr11	HINFP
ZNF521	chr18	2601	1888	286	2066.12	55.05	0.01	22930165	22932766	748	22662575	22932214	ENST00000538137	ENST00000538137	22932214	22662575	177	22932740	22931333	0.07	30.44	452.35	139	692	1407	chr18	ZNF521
ENO1	chr1	6232	3920	1733	3100	141.89	0	8934580	8940812	1053	8921061	8938749	ENST00000234590	ENST00000234590	8938749	8921061	1233	8941148	8933883	0.02	78.5	3100	1701	4690	7265	chr1	ENO1
SFXN4	chr10	2058	822	719	3100	85.35	0	120923947	120926005	78	120917181	120925054	ENST00000419372	ENST00000419372	120925054	120917181	86	120925922	120924013	0.02	47.22	2268.77	565	1049	1909	chr10	SFXN4
RAPGEF2	chr4	3772	1482	1340	3100	132.79	0	160023342	160027114	-102	160025330	160235920	ENST00000505478	ENST00000505478	160235920	160025330	-292	160026714	160023362	0.02	73.47	3100	1048	1686	3352	chr4	RAPGEF2
RPL22	chr1	2899	1640	875	3100	143.71	0	6257701	6260600	521	6245080	6259672	ENST00000234875	ENST00000234875	6259672	6245080	591	6260531	6257630	0.02	79.56	3100	838	1881	2901	chr1	RPL22
CDX2	chr13	1537	768	125	823.6	30.02	0.01	28542036	28543573	-1342	28537141	28541462	ENST00000548877	ENST00000548877	28541462	28537141	-1350	28543470	28542155	0.21	16.63	172.99	70	524	1315	chr13	CDX2
ADCY6	chr12	3375	2366	1396	3100	112.69	0	49180697	49184072	435	49159981	49182820	ENST00000550422	ENST00000550422	49182820	49159981	164	49184010	49181302	0.02	62.45	3100	1044	1730	2708	chr12	ADCY6
SALL2	chr14	1301	533	244	2136.74	50.25	0.01	21993815	21995116	-104	21989785	21994361	ENST00000450879	ENST00000450879	21994361	21989785	-86	21995074	21993820	0.07	27.85	453.39	168	539	1254	chr14	SALL2
NYNRIN	chr14	659	206	60	327.16	19.76	0.06	24868083	24868742	420	24867992	24888494	ENST00000382554	ENST00000382554	24888494	24867992	287	24868643	24867916	6.45	10.96	66.69	38	443	727	chr14	NYNRIN
MAX	chr14	1716	1265	869	3100	141.9	0	65567659	65569375	-114	65543911	65568403	ENST00000441116	ENST00000441116	65568403	65543911	-124	65569356	65567698	0.02	78.77	3100	770	1209	1658	chr14	MAX
C1orf21	chr1	2531	727	903	3100	94.58	0	184355028	184357559	101	184356192	184598154	ENST00000235307	ENST00000235307	184598154	184356192	102	184357548	184355040	0	52.51	3119.22	700	1203	2508	chr1	C1orf21
CYP4V2	chr4	2524	1045	884	3100	105.83	0	187111514	187114038	102	187112674	187131955	ENST00000378802	ENST00000378802	187131955	187112674	100	187113985	187111564	0.02	58.79	3100	728	1359	2421	chr4	CYP4V2
VSNL1	chr2	1092	562	107	682.25	29.12	0.02	17721368	17722460	-6	17721920	17837706	ENST00000295156	ENST00000295156	17837706	17721920	-77	17722394	17721292	0.04	16.19	136.24	72	571	1102	chr2	VSNL1
EN2	chr7	2630	820	632	3100	119.05	0	155249167	155251797	-342	155250824	155257526	ENST00000297375	ENST00000297375	155257526	155250824	-315	155251783	155249235	0.02	66.21	2083.87	503	753	2548	chr7	EN2
MAL	chr2	1021	709	92	436.23	14.54	0.04	95691190	95692211	162	95691538	95719737	ENST00000349807	ENST00000349807	95719737	95691538	159	95692288	95691106	0.07	8.09	56.18	50	408	1182	chr2	MAL
WNK3	chrX	1416	637	269	2554.41	68.38	0.01	54383715	54385131	15	54219258	54384438	ENST00000354646	ENST00000354646	54384438	54219258	122	54384988	54383643	0.05	38.05	701.16	178	682	1345	chrX	WNK3
TMEM9	chr1	1165	283	386	3100	54.5	0	201139964	201141129	155	201103901	201140702	ENST00000367333	ENST00000367333	201140702	201103901	479	201141154	201139291	0.04	30.33	886.82	341	927	1863	chr1	TMEM9
ZNF71	chr19	2254	915	829	3100	113.07	0	57105865	57108119	328	57106664	57135540	ENST00000328070	ENST00000328070	57135540	57106664	287	57107887	57106015	0	62.95	3157.32	716	760	1872	chr19	ZNF71
PHLDB1	chr11	2065	708	739	3100	132.79	0	118477771	118479836	445	118478358	118528735	ENST00000356063	ENST00000356063	118528735	118478358	562	118479817	118478024	0.02	73.97	3100	591	457	1793	chr11	PHLDB1
PER3	chr1	2082	446	369	3100	73.73	0	7843090	7845172	-249	7844380	7864018	ENST00000377541	ENST00000377541	7864018	7844380	-265	7845222	7843008	0.03	41.1	1220.79	331	1468	2214	chr1	PER3
ZBTB47	chr3	2976	2081	810	3100	88.83	0	42694159	42697135	471	42695176	42709072	ENST00000457842	ENST00000457842	42709072	42695176	476	42697092	42694212	0.02	49.53	2987.75	679	2018	2880	chr3	ZBTB47
FAM46A	chr6	3417	1612	1151	3100	131.87	0	82460713	82464130	3	82455447	82462425	ENST00000320172	ENST00000369756	82462491	82455447	-165	82464085	82461228	0.02	73.55	3100	808	1088	2857	chr6	FAM46A
SLC25A33	chr1	1438	551	476	3100	111.52	0	9599516	9600954	694	9599541	9642831	ENST00000302692	ENST00000302692	9642831	9599541	682	9600942	9599505	0.02	62.21	2131.97	414	584	1437	chr1	SLC25A33
C2orf88	chr2	1164	399	102	634.35	23.6	0.02	191044765	191045929	139	191045208	191064935	ENST00000409870	ENST00000409870	191064935	191045208	102	191045817	191044803	0.06	13.17	158.76	81	631	1014	chr2	C2orf88
NDUFA4L2	chr12	2830	1610	932	3100	72.38	0	57632528	57635358	532	57628688	57634475	ENST00000393825	ENST00000393825	57634475	57628688	460	57634988	57633042	0.02	40.41	1975.25	534	1068	1946	chr12	NDUFA4L2
TMEM203	chr9	2649	1506	1212	3100	103.55	0	140098760	140101409	4	140099327	140100089	ENST00000537254	ENST00000537254	140100089	140099327	4	140101408	140098762	0.02	57.88	3100	1107	1206	2646	chr9	TMEM203
ESR2	chr14	866	469	76	357.52	22.17	0.05	64761134	64762000	-439	64699855	64761128	ENST00000267525	ENST00000267525	64761128	64699855	-474	64762056	64761149	21.28	12.42	53.65	52	484	907	chr14	ESR2
MED12	chrX	1853	988	539	3100	101.18	0	70337715	70339568	-43	70338685	70339902	ENST00000429213	ENST00000429213	70339902	70338685	-47	70339598	70337677	0.02	56.75	1982.78	464	1037	1921	chrX	MED12
GLB1L2	chr11	945	201	179	1766.52	65.26	0.01	134201788	134202733	304	134201956	134248235	ENST00000389881	ENST00000389881	134248235	134201956	273	134202682	134201776	0.06	36.61	592.79	149	192	906	chr11	GLB1L2
RDH13	chr19	1201	493	146	971.41	35.48	0.01	55580226	55581427	87	55555711	55580914	ENST00000396247	ENST00000396247	55580914	55555711	119	55581246	55580344	0.24	19.91	162.5	67	336	902	chr19	RDH13
NQO2	chr6	1238	199	374	3100	78.71	0	3000085	3001323	312	3000392	3019996	ENST00000380430	ENST00000397717	3015877	3000110	-698	2999940	2998884	0.05	44.21	709.84	177	867	1056	chr6	NQO2
CACNB2	chr10	1274	791	112	688.66	25.47	0.02	18688978	18690252	-127	18689742	18830056	ENST00000377315	ENST00000377315	18830056	18689742	22	18690344	18689185	0.48	14.32	128.59	71	580	1159	chr10	CACNB2
ADCK3	chr1	1199	714	393	3100	67.39	0	227126534	227127733	-853	227127987	227175245	ENST00000366778	ENST00000366778	227175245	227127987	-884	227127759	227126447	0.03	37.9	1235.87	307	1105	1312	chr1	ADCK3
PRUNE2	chr9	1431	800	182	1186.21	29.98	0.01	79520331	79521762	-43	79226293	79521003	ENST00000428286	ENST00000428286	79521003	79226293	-156	79521780	79520539	0.1	16.89	311.84	136	665	1241	chr9	PRUNE2
C19orf52	chr19	2851	1704	1075	3100	132.79	0	11038100	11040951	101	11039424	11040914	ENST00000270502	ENST00000270502	11040914	11039424	253	11040944	11038410	0.02	74.82	3100	881	1386	2534	chr19	C19orf52
RP11-1102P16.1	chr8	955	450	71	347.34	16.19	0.05	72459392	72460347	22	72315675	72459892	ENST00000523987	ENST00000523987	72459892	72315675	-110	72460442	72459562	10.38	9.13	61.22	45	271	880	chr8	RP11-1102P16.1
UTF1	chr10	869	462	50	261.39	21.34	0.08	135043678	135044547	334	135043778	135045062	ENST00000304477	ENST00000304477	135045062	135043778	451	135044568	135043891	13.08	12.06	58.53	28	301	677	chr10	UTF1
PTPN3	chr9	1109	631	190	1394.77	33.33	0.01	112261677	112262786	-1638	112137974	112260593	ENST00000394831	ENST00000394831	112260593	112137974	-1505	112262638	112261559	0.09	18.84	285.01	109	806	1079	chr9	PTPN3
TECPR2	chr14	2595	1665	1169	3100	111.07	0	102828064	102830659	61	102829300	102966518	ENST00000359520	ENST00000359520	102966518	102829300	17	102830641	102827994	0.02	62.79	3100	1065	1713	2647	chr14	TECPR2
PRKAB2	chr1	3334	1734	1312	3100	121.04	0	146642218	146645552	161	146631069	146644046	ENST00000425272	ENST00000425272	146644046	146631069	192	146645371	146642337	0.02	68.49	3100	1196	1223	3034	chr1	PRKAB2
WIBG	chr12	2957	1969	1551	3100	88.36	0	56319508	56322465	-90	56295198	56320896	ENST00000398213	ENST00000398213	56320896	56295198	-39	56322312	56319559	0.02	50	3100	1343	1893	2753	chr12	WIBG
NUFIP1	chr13	2730	1743	792	3100	150.08	0	45562098	45564828	155	45513384	45563618	ENST00000379161	ENST00000379161	45563618	45513384	212	45564782	45562030	0.02	84.93	3100	685	1819	2752	chr13	NUFIP1
42066	chr5	2187	1043	898	3100	83.32	0	126365066	126367253	340	126203406	126366500	ENST00000308660	ENST00000308660	126366500	126203406	337	126367263	126365062	0.02	47.18	3100	742	1054	2201	chr5	2015-03-03
LIN7A	chr12	2399	1391	1116	3100	86.17	0	81329787	81332186	496	81235468	81331483	ENST00000549417	ENST00000549417	81331483	81235468	584	81331944	81329853	0.02	48.8	3100	788	1087	2091	chr12	LIN7A
KIF5A	chr12	955	491	72	294.42	15.82	0.06	57943399	57944354	49	57943827	57978431	ENST00000286452	ENST00000286452	57978431	57943827	30	57944285	57943429	0.06	8.96	56.75	46	253	856	chr12	KIF5A
FICD	chr12	1900	829	719	3100	100.17	0	108908374	108910274	231	108909093	108913307	ENST00000361549	ENST00000361549	108913307	108909093	63	108910078	108908235	0.02	56.75	2175.86	565	966	1843	chr12	FICD
ALG11	chr13	2901	1235	959	3100	113.15	0	52584957	52587858	-126	52586534	52603793	ENST00000523764	ENST00000521508	52603800	52586550	535	52587682	52586488	0.03	64.13	1416.89	288	181	1194	chr13	ALG11
ST6GALNAC3	chr1	2039	724	375	3100	86.78	0	76539799	76541838	414	76540404	77100286	ENST00000328299	ENST00000328299	77100286	76540404	121	76541246	76539805	0.04	49.19	866.64	226	726	1441	chr1	ST6GALNAC3
NEUROG2	chr4	3170	1506	493	3100	66.4	0	113435322	113438492	421	113434672	113437328	ENST00000313341	ENST00000313341	113437328	113434672	281	113438412	113435681	0.03	37.67	1244.92	351	1193	2731	chr4	NEUROG2
C1S	chr12	1349	444	160	831.94	23.37	0.01	7167703	7169052	-138	7168516	7170282	ENST00000423384	ENST00000423384	7170282	7168516	-236	7168796	7167764	0.04	13.27	82.58	68	381	1032	chr12	C1S
TMEM86A	chr11	1635	723	528	3100	128.62	0	18719684	18721319	163	18720338	18726332	ENST00000280734	ENST00000280734	18726332	18720338	193	18721288	18719775	0.02	73.06	2229.36	435	674	1513	chr11	TMEM86A
NKX2-1	chr14	2585	1412	793	3100	63.5	0	36987824	36990409	-218	36985605	36988898	ENST00000498187	ENST00000522719	36989339	36986422	139	36990419	36987981	0.02	36.07	1604.6	460	1295	2438	chr14	NKX2-1
NRGN	chr11	1410	545	259	2424.18	56.17	0.01	124609401	124610811	265	124609841	124617869	ENST00000526916	ENST00000526916	124617869	124609841	214	124610835	124609275	0.04	31.96	833.31	260	678	1560	chr11	NRGN
TM4SF19	chr3	1364	910	99	514.64	19.05	0.03	196064396	196065760	181	196050422	196065259	ENST00000273695	ENST00000273695	196065259	196050422	179	196065746	196064414	5.24	10.84	69.11	62	881	1332	chr3	TM4SF19
DCXR	chr17	1929	709	615	3100	87.63	0	79994391	79996320	217	79993757	79995573	ENST00000306869	ENST00000306869	79995573	79993757	305	79996268	79994267	0.02	49.9	1984.15	553	835	2001	chr17	DCXR
FGF20	chr8	1487	642	294	2663.22	56.44	0	16858398	16859885	207	16850487	16859349	ENST00000519941	ENST00000519941	16859349	16850487	257	16859771	16858413	0.05	32.14	670.71	203	781	1358	chr8	FGF20
SLC25A25	chr9	2325	799	526	3100	51.64	0	130860111	130862436	437	130860836	130871524	ENST00000433501	ENST00000433501	130871524	130860836	292	130861922	130860335	0.04	29.41	850.22	280	527	1587	chr9	SLC25A25
MT1X	chr16	2917	931	740	3100	71.49	0	56715597	56718514	719	56716336	56718108	ENST00000394485	ENST00000394485	56718108	56716336	386	56717881	56715563	0.02	40.72	2050.27	563	946	2318	chr16	MT1X
CAMK2D	chr4	4412	1884	1506	3100	113.69	0	114680228	114684640	-60	114375243	114682374	ENST00000511664	ENST00000394524	114682601	114372188	7	114684655	114680533	0.02	64.76	3100	1206	2285	4122	chr4	CAMK2D
FAM123B	chrX	2736	1309	843	3100	128.25	0	63424237	63426973	19	63404997	63425624	ENST00000330258	ENST00000330258	63425624	63404997	77	63426766	63424327	0.02	73.06	3100	672	1200	2439	chrX	FAM123B
SLC6A9	chr1	2773	1447	1059	3100	112.2	0	44494951	44497724	694	44457503	44497032	ENST00000372306	ENST00000372306	44497032	44457503	729	44497547	44495059	0.02	63.93	3100	789	1378	2488	chr1	SLC6A9
IL17RD	chr3	827	410	126	1136.63	74.96	0.01	57203786	57204613	123	57139980	57204323	ENST00000467210	ENST00000467210	57204323	57139980	186	57204617	57203657	0.1	42.74	318.36	102	542	960	chr3	IL17RD
GRM4	chr6	854	385	49	268.04	30.02	0.08	34122155	34123009	817	33989631	34123399	ENST00000374177	ENST00000374177	34123399	33989631	843	34122913	34122199	0.03	17.12	57.28	35	357	714	chr6	GRM4
TOPBP1	chr3	2210	1109	668	3100	119.15	0	133379547	133381757	85	133319417	133380737	ENST00000260810	ENST00000260810	133380737	133319417	261	133381659	133379293	0	67.97	3117.28	651	1200	2366	chr3	TOPBP1
C7orf63	chr7	2178	914	767	3100	119.94	0	89873709	89875887	269	89874529	89939602	ENST00000497910	ENST00000497910	89939602	89874529	113	89875615	89873669	0	68.49	3113.52	607	1082	1946	chr7	C7orf63
CC2D1A	chr19	1424	509	473	3100	142.8	0	14016690	14018114	446	14016956	14038429	ENST00000397486	ENST00000397486	14038429	14016956	351	14017969	14016646	0.02	81.55	1673	320	603	1323	chr19	CC2D1A
EFHD1	chr2	2248	1358	734	3100	126.99	0	233496739	233498987	-75	233497938	233547491	ENST00000264059	ENST00000409613	233547050	233470767	278	233471640	233470451	0.04	72.6	799.98	192	395	1189	chr2	EFHD1
HMX2	chr10	751	412	48	258.15	20.69	0.08	124907284	124908035	21	124907638	124910188	ENST00000339992	ENST00000339992	124910188	124907638	10	124908084	124907212	0.06	11.83	69.74	46	364	872	chr10	HMX2
GOT2	chr16	2167	1624	901	3100	130.95	0	58766458	58768625	642	58741035	58768184	ENST00000245206	ENST00000245206	58768184	58741035	577	58768637	58766577	0.02	74.89	3100	875	1519	2060	chr16	GOT2
DUSP26	chr8	973	435	141	1022.8	32.71	0.01	33456700	33457673	309	33449366	33457496	ENST00000523956	ENST00000523956	33457496	33449366	251	33457774	33456716	0.12	18.72	221.75	105	420	1058	chr8	DUSP26
EP300	chr22	718	537	156	1653.3	104.6	0.01	41486768	41487486	-663	41487790	41576081	ENST00000263253	ENST00000263253	41576081	41487790	-557	41487573	41486893	0.04	59.88	718.75	147	415	680	chr22	EP300
STK4	chr20	2249	1005	1048	3100	107.1	0	43594306	43596555	263	43595167	43707692	ENST00000499879	ENST00000499879	43707692	43595167	195	43596471	43594253	0.02	61.32	3100	917	1043	2218	chr20	STK4
EYA3	chr1	1908	1253	633	3100	113.15	0	28413729	28415637	392	28303784	28415075	ENST00000373863	ENST00000373863	28415075	28303784	228	28415859	28413834	0.02	64.81	2554.87	541	1153	2025	chr1	EYA3
KLHDC8B	chr3	1789	921	331	3100	75.73	0	49208222	49210011	48	49209068	49213918	ENST00000538729	ENST00000332780	49213917	49209044	-6	49209869	49208206	0.04	43.38	939.46	232	948	1663	chr3	KLHDC8B
INO80B	chr2	1943	972	688	3100	78.49	0	74681379	74683322	107	74682243	74684527	ENST00000409493	ENST00000409493	74684527	74682243	91	74683294	74681374	0.02	44.97	1897.81	550	949	1920	chr2	INO80B
CYB5R4	chr6	2281	890	513	3100	102.05	0	84568656	84570937	421	84569375	84620015	ENST00000369679	ENST00000369679	84620015	84569375	393	84570736	84568800	0.02	58.48	1724.52	415	730	1936	chr6	CYB5R4
BHLHA15	chr7	967	403	105	748.27	44.8	0.02	97840403	97841370	-679	97841566	97842271	ENST00000314018	ENST00000314018	97842271	97841566	-645	97841272	97840569	0.06	25.68	137.82	50	221	703	chr7	BHLHA15
KCNN2	chr5	2274	1179	405	3100	46.76	0	113696310	113698584	-569	113698016	113832193	ENST00000264773	ENST00000264773	113832193	113698016	-565	113698433	113696468	0.03	26.83	1199.8	324	1073	1965	chr5	KCNN2
C6orf226	chr6	1685	826	420	3100	132.28	0	42857584	42859269	127	42858005	42858554	ENST00000408925	ENST00000408925	42858554	42858005	144	42859283	42857537	0.02	75.91	1669.68	379	865	1746	chr6	C6orf226
AK3	chr9	3422	2060	1253	3100	84.66	0	4738771	4742193	745	4712509	4741227	ENST00000447596	ENST00000447596	4741227	4712509	721	4742115	4738896	0.02	48.6	3100	1068	1949	3219	chr9	AK3
FAM150B	chr2	1549	1109	257	1954.14	41.74	0.01	288883	290432	-806	283111	288851	ENST00000452023	ENST00000452023	288851	283111	-868	290451	288987	0.08	23.97	398.32	163	1014	1464	chr2	FAM150B
CBX7	chr22	1828	1110	393	3100	80.04	0	39547907	39549735	-166	39526777	39548655	ENST00000216133	ENST00000216133	39548655	39526777	-172	39549666	39547988	0.03	45.97	1295.29	304	352	1678	chr22	CBX7
XAB2	chr19	2873	1193	928	3100	109.01	0	7693108	7695981	-93	7684417	7694451	ENST00000534844	ENST00000534844	7694451	7684417	-65	7695751	7693282	0.02	62.62	3100	755	1023	2469	chr19	XAB2
CDC42	chr1	2709	690	826	3100	147.35	0	22378640	22381349	204	22379790	22413283	ENST00000411827	ENST00000411827	22413283	22379790	69	22381050	22378669	0.02	84.68	3100	765	682	2381	chr1	CDC42
ANKRD1	chr10	3739	2318	466	2707.93	29.73	0	92677894	92681633	1269	92671853	92681033	ENST00000371697	ENST00000371697	92681033	92671853	669	92681353	92679374	0.09	17.12	355	135	1495	1979	chr10	ANKRD1
ULBP1	chr6	1777	1206	286	2074.18	44.56	0.01	150284033	150285810	-221	150285143	150293347	ENST00000367345	ENST00000367345	150293347	150285143	-221	150285720	150284123	0.05	25.68	638.58	205	1113	1597	chr6	ULBP1
MACROD2	chr20	2212	1452	1201	3100	83.18	0	13975262	13977474	-42	13976410	16030521	ENST00000310348	ENST00000310348	16030521	13976410	-82	13977490	13975165	0.02	47.95	3100	997	1546	2325	chr20	MACROD2
SRD5A3	chr4	1702	857	328	3100	108.24	0	56211768	56213470	40	56212579	56236477	ENST00000505210	ENST00000505210	56236477	56212579	23	56213381	56211823	0.03	62.4	1300.43	278	797	1558	chr4	SRD5A3
ATP5J2	chr7	1877	1057	693	3100	115.07	0	99062580	99064457	265	99055932	99063784	ENST00000394186	ENST00000394186	99063784	99055932	279	99064429	99062581	0.02	66.35	2876.4	609	1071	1848	chr7	ATP5J2
TXNDC15	chr5	2201	756	837	3100	135.18	0	134209400	134211601	-285	134210786	134223870	ENST00000508810	ENST00000508810	134223870	134210786	-333	134211399	134209507	0.02	77.98	3100	687	885	1892	chr5	TXNDC15
MRPL33	chr2	3723	902	1100	3100	93.23	0	27993824	27997547	1101	27994584	28002608	ENST00000296102	ENST00000296102	28002608	27994584	699	27996788	27993779	0.02	53.82	3100	978	935	3009	chr2	MRPL33
C15orf23	chr15	1325	261	451	3100	90.3	0	40675047	40676372	787	40674922	40686488	ENST00000448395	ENST00000448395	40686488	40674922	732	40676443	40674865	0.02	52.13	2115.4	493	439	1578	chr15	C15orf23
MLF1	chr3	1474	709	419	3100	72.96	0	158288424	158289898	111	158289050	158317962	ENST00000466246	ENST00000466246	158317962	158289050	16	158289729	158288403	0.03	42.12	1471.11	383	749	1326	chr3	MLF1
SLC27A4	chr9	2054	1078	811	3100	106.76	0	131102102	131104156	122	131103007	131123502	ENST00000300456	ENST00000300456	131123502	131103007	101	131104105	131102112	0.02	61.64	3100	732	1025	1993	chr9	SLC27A4
ABTB2	chr11	6516	4253	2601	3100	92.96	0	34374936	34381452	608	34172535	34378802	ENST00000298992	ENST00000435224	34379555	34172535	-924	34381223	34379735	0.02	53.68	2148.12	398	202	1488	chr11	ABTB2
USP39	chr2	2200	545	678	3100	119.9	0	85842925	85845125	708	85843317	85876400	ENST00000409766	ENST00000409766	85876400	85843317	636	85844987	85842919	0.02	69.25	2617.74	624	520	2068	chr2	USP39
FAM70A	chrX	2626	501	344	2887.87	49.12	0	119442836	119445462	1139	119392505	119445288	ENST00000309720	ENST00000309720	119445288	119392505	1078	119445442	119442978	0.04	28.38	828.08	227	934	2464	chrX	FAM70A
EIF3J	chr15	1786	177	626	3100	126.43	0	44829311	44831097	815	44829389	44854197	ENST00000424492	ENST00000424492	44854197	44829389	38	44831170	44827685	0.02	73.06	3100	1001	2030	3485	chr15	EIF3J
HDAC9	chr7	1824	888	674	3100	99.9	0	18125400	18127224	-260	18126572	18706546	ENST00000417496	ENST00000417496	18706546	18126572	-233	18127177	18125501	0.02	57.73	2280.39	482	773	1676	chr7	HDAC9
STAC2	chr17	1109	492	190	1225.17	35.56	0.01	37381773	37382882	-287	37366789	37382040	ENST00000333461	ENST00000333461	37382040	37366789	-211	37382756	37381746	0.1	20.55	262.94	109	508	1010	chr17	STAC2
PYCARD	chr16	1222	650	95	561.26	23.69	0.02	31213142	31214364	258	31212809	31214011	ENST00000355986	ENST00000355986	31214011	31212809	281	31214305	31213155	0.03	13.7	135.59	74	517	1150	chr16	PYCARD
ZNF594	chr17	2036	742	813	3100	69.7	0	5094289	5096325	-129	5083373	5095178	ENST00000381752	ENST00000381752	5095178	5083373	-60	5096221	5094256	0.02	40.31	1873.21	581	760	1965	chr17	ZNF594
C5orf30	chr5	3744	1029	1300	3100	126.99	0	102593607	102597351	354	102595125	102614072	ENST00000510890	ENST00000510890	102614072	102595125	263	102597191	102593586	0.02	73.52	3100	1244	1024	3605	chr5	C5orf30
XPO7	chr8	2724	1333	1064	3100	106.41	0	21776049	21778773	143	21777268	21832216	ENST00000521303	ENST00000521303	21832216	21777268	252	21778825	21776216	0.02	61.64	3100	878	1179	2609	chr8	XPO7
TMEM68	chr8	4224	1919	1416	3100	106.41	0	56683832	56688056	-4	56657637	56685940	ENST00000522090	ENST00000334667	56685966	56651317	-47	56687817	56684209	0.02	61.64	3100	1217	1548	3608	chr8	TMEM68
FERMT1	chr20	1971	1001	728	3100	48.8	0	6102528	6104499	163	6056669	6103677	ENST00000536936	ENST00000536936	6103677	6056669	57	6104494	6102746	0.02	28.28	1798.68	582	807	1748	chr20	FERMT1
MAN2B2	chr4	1803	931	427	3100	113.69	0	6576130	6577933	89	6576942	6624128	ENST00000505907	ENST00000505907	6624128	6576942	131	6577833	6576314	0.02	66	1550.65	333	774	1519	chr4	MAN2B2
FAM70B	chr13	1840	849	415	3100	91.43	0	114461465	114463305	169	114462216	114514899	ENST00000375353	ENST00000375353	114514899	114462216	168	114463332	114461437	0.03	53.08	1396.49	349	871	1895	chr13	FAM70B
KSR1	chr17	3410	991	1319	3100	96.05	0	25782590	25786000	625	25783670	25944768	ENST00000509603	ENST00000509603	25944768	25783670	473	25785656	25782630	0.02	55.77	3100	1012	948	3026	chr17	KSR1
FLT4	chr5	1867	683	391	3100	78.26	0	180075810	180077677	-119	180046454	180076624	ENST00000376868	ENST00000376868	180076624	180046454	-101	180077677	180075774	0.03	45.45	1207.57	310	734	1903	chr5	FLT4
ACTN2	chr1	1131	348	121	920.11	42.75	0.01	236849245	236850376	2	236849808	236927931	ENST00000366578	ENST00000542672	236925919	236849754	14	236850240	236849296	0.09	24.83	288.99	86	275	944	chr1	ACTN2
FOLH1	chr11	1077	542	125	708.27	25.2	0.02	49229407	49230484	-21	49168303	49229924	ENST00000533034	ENST00000356696	49230084	49168188	45	49230455	49229623	0.09	14.65	126.81	52	224	832	chr11	FOLH1
TNFAIP8L1	chr19	566	369	77	658.16	50.48	0.02	4638813	4639379	-431	4639527	4655580	ENST00000327473	ENST00000327473	4655580	4639527	-498	4639354	4638704	0.09	29.35	145.91	45	424	650	chr19	TNFAIP8L1
C17orf101	chr17	2051	1205	754	3100	109.74	0	80375504	80377555	-16	80347086	80376513	ENST00000329197	ENST00000329197	80376513	80347086	7	80377473	80375539	0.02	63.82	2970.11	711	820	1934	chr17	C17orf101
CDH15	chr16	1215	362	84	359.13	18.81	0.05	89237315	89238530	-252	89238175	89261900	ENST00000289746	ENST00000289746	89261900	89238175	-290	89238399	89237371	0.02	10.95	55.31	40	235	1028	chr16	CDH15
ARSD	chrX	2342	1349	591	3100	115.51	0	2845762	2848104	383	2831655	2847316	ENST00000217890	ENST00000217890	2847316	2831655	383	2848101	2845764	0.02	67.25	2231.42	491	1408	2337	chrX	ARSD
LEPREL1	chr3	2286	1641	589	3100	113.7	0	189836932	189839218	643	189674517	189838718	ENST00000319332	ENST00000319332	189838718	189674517	611	189839345	189836869	0.02	66.21	2089.54	495	1696	2476	chr3	LEPREL1
CCDC53	chr12	1742	936	621	3100	105.83	0	102454742	102456484	244	102406720	102455857	ENST00000545679	ENST00000545679	102455857	102406720	319	102456368	102454707	0.02	61.64	2282.64	516	970	1661	chr12	CCDC53
UBE2D2	chr5	3427	1717	1462	3100	97.01	0	138939947	138943374	46	138941614	139006700	ENST00000505548	ENST00000505548	139006700	138941614	68	138943218	138940146	0.02	56.51	3100	1330	1333	3072	chr5	UBE2D2
PLEKHG1	chr6	2107	1206	640	3100	96.32	0	150920435	150922542	469	150921019	151054957	ENST00000367326	ENST00000367326	151054957	150921019	537	150922455	150920657	0.02	56.16	2360.92	450	1002	1798	chr6	PLEKHG1
ALDH9A1	chr1	2086	1268	683	3100	119.94	0	165666412	165668498	90	165632048	165667545	ENST00000538148	ENST00000538148	165667545	165632048	1	165668532	165666555	0.02	69.96	3039.42	617	1116	1977	chr1	ALDH9A1
TMEM218	chr11	566	207	49	348.14	27.29	0.05	124981822	124982388	-446	124971152	124981659	ENST00000529530	ENST00000529530	124981659	124971152	-372	124982322	124981741	4.87	15.92	69.98	34	271	581	chr11	TMEM218
ZNF101	chr19	1612	528	553	3100	130.97	0	19779186	19780798	282	19779710	19791138	ENST00000415784	ENST00000415784	19791138	19779710	280	19780855	19779125	0.02	76.48	2294.64	464	776	1730	chr19	ZNF101
AP3B2	chr15	1591	731	686	3100	109.75	0	83377711	83379302	24	83328289	83378531	ENST00000535359	ENST00000535359	83378531	83328289	50	83379363	83377598	0.02	64.09	2461.49	516	919	1765	chr15	AP3B2
CTTNBP2	chr7	2823	1455	1087	3100	84.56	0	117511679	117514502	470	117350705	117513561	ENST00000160373	ENST00000160373	117513561	117350705	367	117514472	117511916	0.02	49.39	3100	838	1444	2556	chr7	CTTNBP2
AGXT2L2	chr5	2561	1359	979	3100	91.11	0	177657753	177660314	538	177655126	177659572	ENST00000476170	ENST00000476170	177659572	177655126	418	177660313	177657995	0.02	53.27	3100	836	1101	2318	chr5	AGXT2L2
DCTN5	chr16	2936	1189	1184	3100	101.93	0	23651324	23654260	79	23652713	23681195	ENST00000300087	ENST00000300087	23681195	23652713	-3	23654062	23651357	0.02	59.63	3100	1006	1610	2705	chr16	DCTN5
LETM2	chr8	3068	2050	995	3100	104.62	0	38242063	38245131	-128	38243725	38250361	ENST00000527334	ENST00000527334	38250361	38243725	-45	38245204	38242155	0.02	61.24	2972.79	768	1948	3049	chr8	LETM2
RRM2B	chr8	4427	2363	1234	3100	97.7	0	103248548	103252975	241	103219973	103251003	ENST00000522368	ENST00000522368	103251003	103219973	227	103252686	103248866	0.02	57.21	3100	963	2057	3820	chr8	RRM2B
TNRC6B	chr22	3065	1252	546	3100	66.58	0	40572855	40575920	441	40573946	40731809	ENST00000335727	ENST00000335727	40731809	40573946	293	40575759	40572720	0.02	38.99	1993.11	541	1428	3039	chr22	TNRC6B
ABCD4	chr14	2411	1400	806	3100	99.7	0	74768133	74770544	274	74759534	74769613	ENST00000556971	ENST00000556971	74769613	74759534	325	74770440	74768136	0.02	58.4	3072.96	734	1214	2304	chr14	ABCD4
ZNF516	chr18	6530	815	2169	3100	112.16	0	74202138	74208668	1743	74069644	74207146	ENST00000443185	ENST00000443185	74207146	74069644	1828	74208567	74202068	0.02	65.75	3100	1882	4526	6499	chr18	ZNF516
ARRDC2	chr19	2243	936	751	3100	111.52	0	18111483	18113726	660	18111944	18124903	ENST00000379656	ENST00000379656	18124903	18111944	799	18113754	18111733	0	65.38	3209.39	593	585	2021	chr19	ARRDC2
MOV10	chr1	2452	1017	995	3100	124.61	0	113216415	113218867	63	113217578	113243230	ENST00000369648	ENST00000369648	113243230	113217578	45	113218754	113216493	0.02	73.06	3100	839	918	2261	chr1	MOV10
IER3IP1	chr18	1993	1542	568	3100	105.12	0	44701010	44703003	738	44681413	44702745	ENST00000256433	ENST00000256433	44702745	44681413	655	44703057	44701123	0.02	61.64	2139.13	474	1297	1934	chr18	IER3IP1
BCAM	chr19	2264	1152	570	3100	75.92	0	45311310	45313574	104	45312338	45323610	ENST00000391955	ENST00000270233	45324677	45312338	-19	45313109	45311528	0.03	44.52	1110.73	334	950	1581	chr19	BCAM
GLDC	chr9	3592	1908	819	3100	96.11	0	6644100	6647692	-246	6532464	6645650	ENST00000321612	ENST00000321612	6645650	6532464	-370	6647628	6644413	0.02	56.38	2414.1	621	1594	3215	chr9	GLDC
RBBP5	chr1	2626	1328	915	3100	128.4	0	205089654	205092280	176	205055270	205091143	ENST00000367164	ENST00000367164	205091143	205055270	34	205092421	205089796	0.02	75.34	3100	768	1017	2625	chr1	RBBP5
FAM84A	chr2	923	350	67	322.8	15.56	0.06	14772293	14773216	-55	14772810	14780170	ENST00000295092	ENST00000540701	14774990	14774382	917	14776093	14774505	0.02	9.13	91.51	65	1194	1588	chr2	FAM84A
CD302	chr2	1564	620	533	3100	114.6	0	160653746	160655310	225	160628100	160654753	ENST00000429078	ENST00000429078	160654753	160628100	168	160655450	160653720	0.02	67.25	2461.07	472	860	1730	chr2	CD302
TRAPPC8	chr18	1926	1510	685	3100	101.86	0	29521255	29523181	845	29409136	29523063	ENST00000283351	ENST00000283351	29523063	29409136	695	29523222	29521513	0.02	59.82	3044.94	601	1232	1709	chr18	TRAPPC8
WHSC1	chr4	1234	945	338	3100	88.05	0	1871634	1872868	-900	1873151	1980641	ENST00000508803	ENST00000514045	1943477	1873188	817	1875107	1872903	0.02	51.8	3100	704	1011	2204	chr4	WHSC1
CEP72	chr5	2171	743	704	3100	84.66	0	611447	613618	127	612405	653664	ENST00000444221	ENST00000444221	653664	612405	161	613613	611519	0.02	49.85	2986.69	681	678	2094	chr5	CEP72
CMPK1	chr1	2804	1379	800	3100	138.25	0	47798362	47801166	178	47799586	47842795	ENST00000450808	ENST00000450808	47842795	47799586	170	47801053	47798460	0.02	81.51	3100	716	1291	2593	chr1	CMPK1
MED26	chr19	1856	1390	790	3100	124.61	0	16737243	16739099	583	16686841	16738754	ENST00000453758	ENST00000263390	16739015	16685718	-751	16740338	16739194	0.02	73.47	2011.7	359	368	1144	chr19	MED26
TMEM178	chr2	1754	588	397	3100	65.55	0	39892668	39894422	430	39893115	39945101	ENST00000378734	ENST00000378734	39945101	39893115	464	39894239	39892919	0.03	38.65	1203.09	294	498	1320	chr2	TMEM178
TP53BP1	chr15	1983	1137	490	3100	73.57	0	43784099	43786082	193	43724847	43785284	ENST00000413546	ENST00000263801	43802812	43699407	-141	43803865	43802041	0.03	43.38	1211.49	315	853	1824	chr15	TP53BP1
MTRF1	chr13	1473	755	307	3133.06	91.72	0	41836799	41838272	84	41791111	41837620	ENST00000379477	ENST00000379477	41837620	41791111	76	41838263	41836825	0.03	54.11	1130.38	257	696	1438	chr13	MTRF1
SLC29A3	chr10	1720	753	423	3100	113.82	0	73078405	73080125	250	73079015	73123142	ENST00000373189	ENST00000373189	73123142	73079015	295	73080119	73078501	0.03	67.21	1465.01	379	651	1618	chr10	SLC29A3
CALM3	chr19	4026	1572	2191	3100	114.92	0	47103181	47107207	-200	47105394	47112544	ENST00000391918	ENST00000391918	47112544	47105394	-172	47107123	47103320	0.02	67.87	3100	1923	1677	3803	chr19	CALM3
PRLR	chr5	1498	820	186	1246.92	28.01	0.01	35229448	35230946	277	35086327	35230474	ENST00000504500	ENST00000504500	35230474	35086327	351	35230854	35229392	0.02	16.55	198.83	106	904	1462	chr5	PRLR
MEAF6	chr1	2262	1298	708	3100	123.11	0	37978918	37981180	-179	37958912	37979870	ENST00000373074	ENST00000448519	37980347	37961475	182	37981217	37979113	0.02	72.85	2904.03	562	1113	2104	chr1	MEAF6
MCC	chr5	2136	1596	767	3100	63.96	0	112822827	112824963	632	112362999	112824527	ENST00000408903	ENST00000408903	112824527	112362999	468	112825055	112823063	0.02	37.85	2070.71	544	797	1992	chr5	MCC
KCNH8	chr3	2010	945	586	3100	79.96	0	19187740	19189750	-1201	19189946	19577138	ENST00000328405	ENST00000328405	19577138	19189946	-1262	19189480	19187887	0.02	47.32	1686.78	357	463	1593	chr3	KCNH8
SLC25A36	chr3	2611	1152	891	3100	125.36	0	140660030	140662641	31	140661304	140689812	ENST00000513887	ENST00000513887	140689812	140661304	-106	140662534	140659862	0.02	74.2	3100	769	1481	2672	chr3	SLC25A36
TRAM1L1	chr4	1436	733	263	2579.68	96.41	0.01	118005853	118007289	165	118004718	118006736	ENST00000310754	ENST00000310754	118006736	118004718	151	118007085	118006085	0.04	57.08	771.06	169	518	1000	chr4	TRAM1L1
TBC1D8B	chrX	2070	1109	525	3100	114.6	0	106044949	106047019	49	106045935	106073313	ENST00000481617	ENST00000276175	106117347	106046043	-17	106046942	106045110	0.02	67.87	2121.73	436	1129	1832	chrX	TBC1D8B
SOX3	chrX	1111	531	76	457.11	24.56	0.04	139587672	139588783	-1002	139585152	139587225	ENST00000370536	ENST00000370536	139587225	139585152	-1080	139588837	139587774	0.02	14.55	136.44	59	498	1063	chrX	SOX3
DSCR6	chr21	827	441	46	247.24	21.83	0.08	38378793	38379620	343	38378863	38391959	ENST00000329553	ENST00000329553	38391959	38378863	333	38379566	38378827	0.02	12.94	85.91	41	299	739	chr21	DSCR6
GRHL1	chr2	2181	1264	774	3100	114.66	0	10090667	10092848	-34	10091792	10142411	ENST00000324883	ENST00000324883	10142411	10091792	-70	10092713	10090731	0.02	67.97	3100	653	1194	1982	chr2	GRHL1
CDH18	chr5	1107	556	59	297.13	18.68	0.06	19987725	19988832	15	19473688	19988294	ENST00000502796	ENST00000502796	19988294	19473688	32	19988801	19987723	0.02	11.08	75.34	42	488	1078	chr5	CDH18
MSL1	chr17	4820	2464	2950	3100	115.44	0	38276778	38281598	322	38278866	38293040	ENST00000398532	ENST00000398532	38293040	38278866	257	38281472	38276775	0.02	68.49	3100	2676	2609	4697	chr17	MSL1
C3orf67	chr3	1487	735	324	3100	95.24	0	59034887	59036374	86	58899296	59035717	ENST00000491845	ENST00000491845	59035717	58899296	117	59036286	59034914	0.03	56.51	1061.42	260	701	1372	chr3	C3orf67
PPL	chr16	2041	1227	675	3100	79.02	0	4985660	4987701	455	4932508	4987136	ENST00000345988	ENST00000345988	4987136	4932508	262	4987684	4986064	0.02	46.89	1558.69	363	881	1620	chr16	PPL
ISG20	chr15	2290	1332	357	1833.83	27.6	0.01	89181101	89183391	211	89182035	89193495	ENST00000379224	ENST00000379224	89193495	89182035	126	89182988	89181334	0.1	16.38	323.74	204	1067	1654	chr15	ISG20
XXbac-B461K10.4	chr22	1908	1204	478	3100	116.42	0	18505963	18507871	408	18342922	18507325	ENST00000429452	ENST00000429452	18507325	18342922	394	18507879	18505982	0.02	69.12	1891.59	410	1187	1897	chr22	XXbac-B461K10.4
CKAP4	chr12	3288	1595	1406	3100	101.71	0	106639550	106642838	572	106631655	106641766	ENST00000378026	ENST00000378026	106641766	106631655	393	106642780	106639966	0.02	60.44	3100	1277	1118	2814	chr12	CKAP4
FOXB2	chr9	1227	610	138	903.19	32.01	0.01	79632979	79634206	-978	79634571	79635869	ENST00000376708	ENST00000376708	79635869	79634571	-912	79634314	79633003	0.09	19.03	293.2	106	407	1311	chr9	FOXB2
CHRNA7	chr15	2132	1365	643	3100	76.15	0	32321487	32323619	-138	32322691	32462384	ENST00000454250	ENST00000454250	32462384	32322691	-216	32323604	32321346	0.02	45.28	1843.23	522	1463	2258	chr15	CHRNA7
QRICH1	chr3	3056	1433	1017	3100	126.67	0	49129475	49132531	41	49067645	49131044	ENST00000424300	ENST00000424300	49131044	49067645	-21	49132473	49129658	0.02	75.34	3100	870	1698	2815	chr3	QRICH1
FGA	chr4	3360	2696	547	3100	40.46	0	155509008	155512368	1209	155506636	155511897	ENST00000457487	ENST00000457487	155511897	155506636	845	155511959	155510145	0.08	24.07	391.37	101	581	1814	chr4	FGA
NANS	chr9	2194	950	671	3100	131.43	0	100818212	100820406	288	100819021	100845357	ENST00000210444	ENST00000210444	100845357	100819021	299	100820391	100818249	0.02	78.2	2829.81	573	912	2142	chr9	NANS
FAM116B	chr22	2160	1301	674	3100	119.15	0	50764455	50766615	-46	50750392	50765489	ENST00000413817	ENST00000413817	50765489	50750392	-79	50766584	50764552	0.02	70.91	2538.63	498	1212	2032	chr22	FAM116B
RAVER2	chr1	2341	1553	842	3100	93.83	0	65209626	65211967	18	65210778	65298912	ENST00000294428	ENST00000294428	65298912	65210778	33	65212029	65209594	0.02	55.85	3100	686	1563	2435	chr1	RAVER2
RNF103-VPS24	chr2	4232	2705	1770	3100	99.7	0	86847358	86851590	677	86737547	86850151	ENST00000440757	ENST00000440757	86850151	86737547	413	86851577	86847899	0.02	59.36	3100	1462	2243	3678	chr2	RNF103-VPS24
DTX3L	chr3	1951	1006	715	3100	59.51	0	122282296	122284247	-2	122283274	122290594	ENST00000383661	ENST00000383661	122290594	122283274	72	122284230	122282463	0.02	35.44	1964.25	542	830	1767	chr3	DTX3L
RIIAD1	chr1	1234	632	186	1437.62	64.16	0.01	151693480	151694714	84	151694013	151702076	ENST00000479191	ENST00000479191	151702076	151694013	69	151694530	151693634	0.1	38.24	316.58	105	484	896	chr1	RIIAD1
ZNF197	chr3	1788	833	430	3100	97.68	0	44665829	44667617	182	44666541	44689963	ENST00000383745	ENST00000383745	44689963	44666541	201	44667611	44665874	0.03	58.22	1323.21	304	991	1737	chr3	ZNF197
PLBD2	chr12	2382	1066	841	3100	93.71	0	113795430	113797812	246	113796375	113827203	ENST00000280800	ENST00000280800	113827203	113796375	213	113797676	113795501	0.02	55.88	3096.79	721	1218	2175	chr12	PLBD2
CRTC2	chr1	2117	1785	897	3100	86.1	0	153929141	153931258	852	153920151	153931052	ENST00000368630	ENST00000368630	153931052	153920151	705	153931236	153929458	0.02	51.37	3100	833	1473	1778	chr1	CRTC2
KIAA0368	chr9	3585	1400	1357	3100	121.35	0	114244061	114247646	783	114122972	114246637	ENST00000338205	ENST00000338205	114246637	114122972	735	114247637	114244166	0.02	72.41	3100	1327	1317	3471	chr9	KIAA0368
C1QL4	chr12	1374	675	296	2375.76	75.59	0.01	49730167	49731541	117	49726200	49730971	ENST00000334221	ENST00000334221	49730971	49726200	135	49731425	49730247	0.04	45.12	735.37	226	608	1178	chr12	C1QL4
FAM189A2	chr9	1683	943	342	3100	55.28	0	71939227	71940910	580	71939488	72007370	ENST00000455972	ENST00000455972	72007370	71939488	701	71941098	71939280	0.04	33	824.41	242	929	1818	chr9	FAM189A2
NALCN	chr13	2187	1007	567	3100	78.39	0	102067685	102069872	5	101832749	102068784	ENST00000376196	ENST00000449582	102068706	102025419	-33	102069708	102067771	0.02	46.8	1734.99	404	930	1937	chr13	NALCN
SPG11	chr15	1777	1330	619	3100	117.89	0	44954347	44956124	609	44855319	44955845	ENST00000427534	ENST00000427534	44955845	44855319	524	44956240	44954401	0.02	70.45	2552.26	536	1287	1839	chr15	SPG11
TACR1	chr2	2474	1709	629	3100	53.44	0	75426134	75428608	-545	75276231	75426826	ENST00000305249	ENST00000305249	75426826	75276231	-627	75428564	75426342	0.02	31.96	1633.46	409	1529	2222	chr2	TACR1
RP11-385D13.1	chr17	4349	3373	2124	3100	102.94	0	15551453	15555802	1339	15474805	15554967	ENST00000455584	ENST00000455584	15554967	15474805	1358	15555774	15551444	0.02	61.64	3100	2028	3402	4330	chr17	RP11-385D13.1
DENND2D	chr1	1089	549	129	1045.44	40.02	0.01	111746404	111747493	82	111729796	111747031	ENST00000369752	ENST00000369752	111747031	111729796	-31	111747560	111746565	0.09	23.97	278.8	95	578	995	chr1	DENND2D
FBXO21	chr12	2262	1436	978	3100	118.9	0	117626704	117628966	256	117582854	117628091	ENST00000550180	ENST00000550180	117628091	117582854	312	117628939	117626619	0.02	71.23	3100	833	1506	2320	chr12	FBXO21
TBC1D12	chr10	2852	1469	1457	3100	92.6	0	96161629	96164481	794	96162261	96295687	ENST00000225235	ENST00000225235	96295687	96162261	659	96164235	96161605	0.02	55.48	3100	1219	1064	2630	chr10	TBC1D12
RAB32	chr6	3518	1127	745	3100	109.15	0	146864178	146867696	1108	146864829	146876101	ENST00000367495	ENST00000367495	146876101	146864829	907	146867308	146864164	0.02	65.45	2753.2	583	1169	3144	chr6	RAB32
C2orf50	chr2	906	419	126	653.12	29.86	0.02	11272642	11273548	-84	11273179	11286150	ENST00000381585	ENST00000381585	11286150	11273179	-88	11273516	11272666	0.79	17.91	108.41	61	394	850	chr2	C2orf50
SLC16A7	chr12	2815	1445	788	3100	67.17	0	59988726	59991541	190	59989943	60113975	ENST00000549465	ENST00000549465	60113975	59989943	122	59991254	59988876	0.02	40.29	2259.02	589	1085	2378	chr12	SLC16A7
PPM1F	chr22	1107	658	204	1728.71	68.99	0.01	22292105	22293212	275	22277200	22292934	ENST00000538191	ENST00000538191	22292934	22277200	216	22293130	22292306	0.07	41.39	561.54	138	504	824	chr22	PPM1F
DUSP9	chrX	1492	751	144	1044.15	39.11	0.01	152908770	152910262	584	152908932	152916777	ENST00000433144	ENST00000342782	152916773	152912650	-153	152912887	152912106	0.49	23.48	125.82	46	349	781	chrX	DUSP9
ANKRD56	chr4	1795	923	324	3110.08	67.02	0	77818244	77820039	-139	77816082	77819002	ENST00000334306	ENST00000334306	77819002	77816082	-10	77819892	77818132	0.04	40.24	834.1	210	1068	1760	chr4	ANKRD56
LRFN2	chr6	1490	818	223	2003.97	77.31	0.01	40554801	40556291	-342	40359325	40555204	ENST00000338305	ENST00000338305	40555204	40359325	-279	40556177	40554789	0.04	46.42	735.94	186	834	1388	chr6	LRFN2
KCNJ4	chr22	1830	1280	314	2989.08	69.13	0	38850554	38852384	-264	38822332	38851205	ENST00000303592	ENST00000303592	38851205	38822332	-265	38852393	38850548	0.03	41.52	1083.95	248	1285	1845	chr22	KCNJ4
SLC19A2	chr1	2596	1070	928	3100	77.1	0	169453810	169456406	38	169433147	169455146	ENST00000367802	ENST00000367802	169455146	169433147	43	169456444	169453762	0.02	46.31	3003.74	799	1074	2682	chr1	SLC19A2
DMKN	chr19	1667	1105	300	1407.28	20.91	0.01	36000185	36001852	94	35988122	36001113	ENST00000434389	ENST00000434389	36001113	35988122	-4	36001782	36000453	0.33	12.56	146.02	152	705	1329	chr19	DMKN
NECAP2	chr1	1893	783	640	3100	110.76	0	16766688	16768581	396	16767238	16786572	ENST00000492095	ENST00000492095	16786572	16767238	458	16768609	16766784	0.02	66.54	2665.6	550	742	1825	chr1	NECAP2
PPP1R10	chr6	4739	2557	1208	3100	105.79	0	30582112	30586851	538	30572713	30585020	ENST00000537132	ENST00000537132	30585020	30572713	1409	30585180	30582041	0.02	63.6	3100	855	2830	3139	chr6	PPP1R10
RASD2	chr22	2152	806	506	3100	78.61	0	35935838	35937990	-1	35936915	35950048	ENST00000216127	ENST00000216127	35950048	35936915	-32	35937823	35935943	0.02	47.26	1491.7	339	394	1880	chr22	RASD2
PDE4A	chr19	2879	1608	250	1439.53	27.51	0.01	10529201	10532080	-692	10531333	10580305	ENST00000352831	ENST00000352831	10580305	10531333	-578	10532026	10529484	0.08	16.55	412.48	203	1309	2542	chr19	PDE4A
KIF5B	chr10	3702	2497	1433	3100	117.18	0	32342514	32346216	994	32297938	32345359	ENST00000302418	ENST00000302418	32345359	32297938	946	32346211	32342614	0.02	70.51	3100	1281	2407	3597	chr10	KIF5B
RSAD2	chr2	1144	394	109	724.47	29.66	0.02	7017299	7018443	75	7017796	7038370	ENST00000382040	ENST00000382040	7038370	7017796	75	7018393	7017350	0.18	17.86	187.32	76	349	1043	chr2	RSAD2
MOCOS	chr18	2433	1230	726	3100	109.15	0	33766405	33768838	139	33767482	33852120	ENST00000261326	ENST00000261326	33852120	33767482	154	33768646	33766626	0.02	65.75	2625.85	503	980	2020	chr18	MOCOS
HMGCLL1	chr6	1128	479	264	2861.38	90.95	0	55443379	55444507	21	55300114	55443964	ENST00000370850	ENST00000428842	55443871	55376873	12	55444438	55443279	0.04	54.79	908.27	198	566	1159	chr6	HMGCLL1
FYN	chr6	2820	1575	680	3100	90.95	0	112192925	112195745	-65	111981535	112194270	ENST00000368682	ENST00000518295	112194484	112025290	12	112195717	112193226	0.02	54.79	2333.63	517	1294	2491	chr6	FYN
BCL11A	chr2	4417	2593	1432	3100	58.17	0	60778747	60783164	-253	60678302	60780702	ENST00000359629	ENST00000359629	60780702	60678302	-293	60783010	60778981	0.02	35.05	3100	964	2385	4029	chr2	BCL11A
CLDN3	chr7	1168	717	144	902.97	28.41	0.01	73184257	73185425	-241	73183328	73184600	ENST00000395145	ENST00000395145	73184600	73183328	-350	73185481	73184420	0.26	17.12	158.63	79	526	1061	chr7	CLDN3
RCC1	chr1	6155	1651	1634	3100	82.76	0	28831464	28837619	1972	28832569	28865502	ENST00000373833	ENST00000373833	28865502	28832569	1706	28837085	28831466	0.02	49.9	3100	1515	1672	5619	chr1	RCC1
OPHN1	chrX	2259	1126	625	3100	68.12	0	67652429	67654688	88	67262186	67653647	ENST00000355520	ENST00000540071	67653369	67266504	-78	67654512	67652382	0.02	41.1	2242.46	535	814	2130	chrX	OPHN1
OAF	chr11	1852	677	425	3100	70.94	0	120080862	120082714	-221	120082009	120099949	ENST00000531220	ENST00000531220	120099949	120082009	-222	120082666	120080908	0.02	42.81	1525.68	359	1027	1758	chr11	OAF
TACC1	chr8	2083	1043	809	3100	115.08	0	38613857	38615940	47	38614851	38710546	ENST00000348567	ENST00000276520	38710546	38644781	270	38646091	38644011	0.02	69.47	3003.06	623	859	2080	chr8	TACC1
CTSH	chr15	1523	778	474	3100	60.27	0	79236486	79238009	75	79214472	79237323	ENST00000394758	ENST00000394758	79237323	79214472	2	79237998	79236643	0.03	36.39	1170.51	308	642	1355	chr15	CTSH
DTX1	chr12	1082	400	112	791.84	26.46	0.01	113494300	113495382	-654	113495495	113535833	ENST00000257600	ENST00000257600	113535833	113495495	-796	113495198	113494200	0.03	15.98	195.66	86	431	998	chr12	DTX1
CCKBR	chr11	1358	547	95	533.46	20.35	0.02	6280080	6281438	-207	6280966	6293357	ENST00000334619	ENST00000334619	6293357	6280966	-256	6281265	6280154	0.03	12.29	109.1	67	469	1111	chr11	CCKBR
OPLAH	chr8	1402	710	264	1927.58	50.03	0.01	145114759	145116161	124	145106168	145115584	ENST00000426825	ENST00000426825	145115584	145106168	36	145116186	145114909	0.08	30.22	383.99	164	577	1277	chr8	OPLAH
EFNA4	chr1	1943	805	615	3100	118.28	0	155035517	155037460	251	155036237	155042014	ENST00000427683	ENST00000427683	155042014	155036237	273	155037308	155035712	0.02	71.49	2394.88	513	614	1596	chr1	EFNA4
GRID2	chr4	1338	800	100	586.16	20.35	0.02	93226081	93227419	942	93225808	94693649	ENST00000510992	ENST00000510992	94693649	93225808	935	93227158	93226329	0.02	12.3	82.3	38	336	829	chr4	GRID2
DOCK1	chr10	2544	1473	1161	3100	145.32	0	128593003	128595547	297	128593978	129250781	ENST00000280333	ENST00000280333	129250781	128593978	244	128595483	128592961	0.02	87.9	3100	1071	1537	2522	chr10	DOCK1
GMFB	chr14	2466	1247	944	3100	99.36	0	54954094	54956560	49	54944824	54955376	ENST00000553333	ENST00000553333	54955376	54944824	-75	54956659	54954243	0.02	60.12	3100	859	1169	2416	chr14	GMFB
MAP6D1	chr3	1702	842	433	3100	86.41	0	183542060	183543762	455	183533664	183543366	ENST00000318631	ENST00000318631	183543366	183533664	401	183543915	183542014	0.02	52.3	1693.06	382	892	1901	chr3	MAP6D1
GRM4	chr6	2202	1513	267	1961.94	32.5	0.01	34111633	34113835	1123	33990372	34113857	ENST00000538487	ENST00000538487	34113857	33990372	1100	34113860	34111654	0.07	19.69	518.74	175	1527	2206	chr6	GRM4
C19orf21	chr19	3795	1093	1122	3100	124.34	0	750369	754164	1120	751146	764318	ENST00000215582	ENST00000215582	764318	751146	1156	754208	750396	0.02	75.34	3100	856	1192	3812	chr19	C19orf21
MORC4	chrX	2681	1347	741	3100	119.15	0	106241411	106244092	556	106184654	106243308	ENST00000255495	ENST00000255495	106243308	106184654	744	106243921	106241207	0.02	72.23	3100	756	1795	2714	chrX	MORC4
MCM3	chr6	2372	1135	504	3100	97.9	0	52148160	52150532	159	52129013	52149505	ENST00000419835	ENST00000419835	52149505	52129013	261	52150587	52147901	0.02	59.36	2323.89	548	1517	2686	chr6	MCM3
ENTPD7	chr10	2163	1095	940	3100	131.9	0	101418271	101420434	89	101419263	101465997	ENST00000370489	ENST00000370489	101465997	101419263	20	101420472	101418094	0.02	80.08	3100	843	1435	2378	chr10	ENTPD7
TAX1BP3	chr17	3679	2635	2154	3100	98.9	0	3569605	3573284	531	3566196	3571976	ENST00000225525	ENST00000225525	3571976	3566196	461	3573386	3569644	0.02	60.09	3100	1874	1961	3742	chr17	TAX1BP3
AIM1	chr6	2806	2182	644	3100	65.12	0	106958040	106960846	-287	106959730	107018326	ENST00000369066	ENST00000369066	107018326	106959730	-317	106960753	106958073	0.02	39.57	1885.95	431	539	2680	chr6	AIM1
DYSF	chr2	1523	882	515	3100	50.71	0	71693158	71694681	87	71693832	71913778	ENST00000410041	ENST00000410041	71913778	71693832	48	71694531	71693230	0.02	30.82	1538.84	391	795	1301	chr2	DYSF
IL17RC	chr3	1452	805	249	1772.34	48.38	0.01	9958111	9959563	0	9958837	9975304	ENST00000416074	ENST00000455057	9975301	9958847	51	9959575	9958221	0.08	29.41	410.3	175	687	1354	chr3	IL17RC
NELL2	chr12	2117	956	538	3100	66.55	0	45269033	45271150	6	44915815	45270098	ENST00000543684	ENST00000543684	45270098	44915815	38	45271119	45269000	0.03	40.47	1228.33	327	1021	2119	chr12	NELL2
GPR150	chr5	1168	505	180	1446	52.91	0.01	94955752	94956920	554	94955782	94957846	ENST00000380007	ENST00000380007	94957846	94955782	506	94956875	94955701	0.07	32.19	434.29	132	572	1174	chr5	GPR150
ZNF148	chr3	1292	862	206	1907.35	50.03	0.01	125075467	125076759	11	125032259	125076124	ENST00000495019	ENST00000495019	125076124	125032259	-69	125076844	125075543	0.08	30.44	409.29	127	475	1301	chr3	ZNF148
HSD17B4	chr5	1813	983	646	3100	95.93	0	118787562	118789375	20	118788448	118878027	ENST00000414835	ENST00000414835	118878027	118788448	97	118789415	118787675	0.02	58.42	2466.81	552	624	1740	chr5	HSD17B4
C19orf66	chr19	1858	955	715	3100	100.35	0	10196189	10198047	312	10196806	10203927	ENST00000253110	ENST00000253110	10203927	10196806	339	10198073	10196218	0.02	61.12	2563.22	526	908	1855	chr19	C19orf66
DBNL	chr7	2459	1120	1092	3100	79.58	0	44083337	44085796	235	44084331	44101257	ENST00000539475	ENST00000539475	44101257	44084331	206	44085686	44083388	0.02	48.52	3100	941	1195	2298	chr7	DBNL
FGF13	chrX	2239	605	354	3100	56.39	0	138285816	138288055	232	137715116	138287168	ENST00000436198	ENST00000436198	138287168	137715116	238	138287880	138285980	0.04	34.39	847.08	212	682	1900	chrX	FGF13
MITF	chr3	2435	1182	1122	3100	104.19	0	69787529	69789964	124	69788622	70015180	ENST00000448226	ENST00000448226	70015180	69788622	71	69789970	69787417	0.02	63.55	3100	933	1307	2553	chr3	MITF
DDX59	chr1	2720	1294	717	3100	105.27	0	200637616	200640336	21	200610119	200638997	ENST00000367348	ENST00000367348	200638997	200610119	43	200640243	200637664	0.02	64.21	2664.76	656	1239	2579	chr1	DDX59
NEFM	chr8	1290	446	142	857.65	27.63	0.01	24771897	24773187	87	24772455	24776607	ENST00000433454	ENST00000433454	24776607	24772455	122	24773121	24772033	0.02	16.86	164.39	85	595	1088	chr8	NEFM
RAB35	chr12	4130	1956	1659	3100	116.34	0	120552907	120557037	-329	120532899	120554643	ENST00000229340	ENST00000229340	120554643	120532899	-361	120557012	120552997	0.02	71.06	3100	1571	2090	4015	chr12	RAB35
MTIF3	chr13	2820	1350	872	3100	120.28	0	28023153	28025973	138	28009780	28024701	ENST00000381116	ENST00000381116	28024701	28009780	91	28025976	28023244	0.02	73.47	3100	787	1232	2732	chr13	MTIF3
TBR1	chr2	1366	745	255	2252.84	58.56	0.01	162270479	162271845	-1443	162272605	162282381	ENST00000389554	ENST00000389554	162282381	162272605	-1457	162271650	162270645	0.08	35.77	424.62	117	558	1005	chr2	TBR1
RSPH3	chr6	2676	1247	819	3100	113.15	0	159419458	159422134	17	159397866	159420813	ENST00000449822	ENST00000449822	159420813	159397866	-13	159422099	159419553	0.02	69.12	3100	697	1172	2546	chr6	RSPH3
PANK4	chr1	2102	880	586	3100	110.36	0	2456475	2458577	509	2439976	2458035	ENST00000435556	ENST00000435556	2458035	2439976	583	2458524	2456379	0.02	67.44	2202.66	503	973	2145	chr1	PANK4
FSCN1	chr7	5411	3274	1811	3100	87.01	0	5631155	5636566	-317	5634178	5643577	ENST00000447103	ENST00000447103	5643577	5634178	-285	5636779	5631006	0.02	53.18	3100	1680	3390	5773	chr7	FSCN1
LACC1	chr13	2533	1133	839	3100	119.15	0	44452390	44454923	-37	44453694	44455615	ENST00000425906	ENST00000425906	44455615	44453694	-51	44454820	44452465	0.02	72.85	3100	686	1052	2355	chr13	LACC1
EIF4G1	chr3	988	695	68	412.77	23.65	0.04	184036910	184037898	-141	184037545	184052696	ENST00000441154	ENST00000427607	184039449	184038234	0	184038430	184038039	0.02	14.46	53.43	22	142	391	chr3	EIF4G1
SLC16A14	chr2	1770	863	194	1411.17	35	0.01	230931677	230933447	443	230923943	230933005	ENST00000425822	ENST00000425822	230933005	230923943	433	230933462	230931681	0.08	21.4	396.47	137	896	1781	chr2	SLC16A14
ANKAR	chr2	1820	940	469	3100	83.6	0	190538606	190540426	-1195	190540711	190611370	ENST00000520309	ENST00000520309	190611370	190540711	-1200	190540337	190538685	0.03	51.14	1234.71	336	859	1652	chr2	ANKAR
KCTD6	chr3	2497	1267	616	3100	111.95	0	58476967	58479464	341	58477874	58486894	ENST00000491093	ENST00000491093	58486894	58477874	287	58479393	58476930	0.02	68.49	2576.96	567	1251	2463	chr3	KCTD6
LENG9	chr19	3751	1786	1305	3100	75.37	0	54973038	54976789	-19	54972981	54974894	ENST00000333834	ENST00000333834	54974894	54972981	28	54976771	54972960	0.02	46.14	3100	1022	2879	3811	chr19	LENG9
PRICKLE1	chr12	2535	764	1181	3100	66.58	0	42876176	42878711	-27	42853070	42877416	ENST00000552240	ENST00000552240	42877416	42853070	-76	42878669	42876315	0.02	40.77	3100	955	1305	2354	chr12	PRICKLE1
ITPKB	chr1	1991	810	445	3100	48.46	0	226925620	226927611	248	226819391	226926864	ENST00000429204	ENST00000429204	226926864	226819391	387	226927378	226925575	0.03	29.68	1260.71	380	835	1803	chr1	ITPKB
PTCH1	chr9	1925	950	507	3100	82.56	0	98277895	98279820	389	98242343	98279247	ENST00000544247	ENST00000544247	98279247	98242343	351	98279792	98277999	0.02	50.58	1596.79	384	786	1793	chr9	PTCH1
KIRREL2	chr19	993	411	140	840.07	29.07	0.01	36347230	36348223	-83	36347810	36358048	ENST00000262625	ENST00000262625	36358048	36347810	-11	36348271	36347327	0.02	17.81	208.22	96	513	944	chr19	KIRREL2
AHI1	chr6	2547	1375	743	3100	114.77	0	135817714	135820261	-73	135606434	135818914	ENST00000265602	ENST00000327035	135818883	135708922	-5	135820342	135817434	0.02	70.36	3095.67	656	1675	2908	chr6	AHI1
DAB2IP	chr9	1484	654	199	1264.92	42.86	0.01	124505405	124506889	1083	124505064	124544932	ENST00000309989	ENST00000309989	124544932	124505064	1191	124506726	124505785	0.1	26.28	337.34	119	295	941	chr9	DAB2IP
PRSS12	chr4	1620	894	278	2581.06	57.43	0.01	119273150	119274770	198	119201193	119274158	ENST00000296498	ENST00000296498	119274158	119201193	129	119274830	119273227	0.05	35.23	675.24	169	1157	1603	chr4	PRSS12
BUD13	chr11	2527	1316	631	3100	107.34	0	116642281	116644808	158	116618886	116643703	ENST00000375445	ENST00000375445	116643703	116618886	267	116644641	116642231	0.02	65.86	2806.78	612	1347	2410	chr11	BUD13
CTNS	chr17	2471	961	1285	3100	92.84	0	3538456	3540927	-70	3539762	3564832	ENST00000046640	ENST00000046640	3564832	3539762	-41	3540920	3538521	0.02	56.97	3100	1233	894	2399	chr17	CTNS
PCP4L1	chr1	960	484	105	520.75	20.72	0.03	161228111	161229071	74	161228517	161255240	ENST00000504449	ENST00000504449	161255240	161228517	118	161229129	161228141	0.02	12.72	121.96	73	546	988	chr1	PCP4L1
TCERG1	chr5	2585	531	960	3100	128.31	0	145826683	145829268	1080	145826895	145890586	ENST00000394421	ENST00000394421	145890586	145826895	664	145828971	145826147	0.02	78.77	3100	927	1066	2824	chr5	TCERG1
GLRX3	chr10	3091	1105	1193	3100	114.17	0	131933902	131936993	784	131934663	131978640	ENST00000368644	ENST00000368644	131978640	131934663	705	131936920	131933817	0.02	70.1	3100	1120	1183	3103	chr10	GLRX3
RHOBTB1	chr10	3046	1641	1297	3100	101.88	0	62701946	62704992	536	62629196	62704005	ENST00000337910	ENST00000337910	62704005	62629196	495	62704949	62702071	0.02	62.56	3100	1087	1752	2878	chr10	RHOBTB1
TMEM135	chr11	2983	1380	942	3100	105.2	0	86747845	86750828	254	86749082	87032528	ENST00000535167	ENST00000535167	87032528	86749082	133	86750368	86748063	0.02	64.64	3100	782	1157	2305	chr11	TMEM135
RAB27A	chr15	2041	896	1181	3100	81	0	55581064	55583105	-83	55495802	55582001	ENST00000336787	ENST00000336787	55582001	55495802	-30	55583070	55580993	0.02	49.81	3100	1033	896	2077	chr15	RAB27A
CHMP6	chr17	2285	918	1179	3100	104.44	0	78964882	78967167	383	78965641	78973932	ENST00000325167	ENST00000325167	78973932	78965641	357	78967333	78964663	0.02	64.25	3100	1118	1137	2670	chr17	CHMP6
GUCY1B3	chr4	1542	620	251	2336.34	59.83	0.01	156679915	156681457	75	156680611	156727976	ENST00000513437	ENST00000513437	156727976	156680611	-57	156681167	156679940	0.07	36.82	570.1	145	557	1227	chr4	GUCY1B3
ERCC3	chr2	2228	848	830	3100	80.81	0	128050556	128052784	0	128014873	128051670	ENST00000493187	ENST00000493187	128051670	128014873	-17	128052801	128050574	0.02	49.75	2887.16	697	858	2227	chr2	ERCC3
CYP2E1	chr10	1577	864	248	2002.04	83.44	0.01	135333157	135334734	35	135333910	135352626	ENST00000463117	ENST00000463117	135352626	135333910	44	135334615	135333293	0.05	51.37	651.57	191	723	1322	chr10	CYP2E1
CLCN3	chr4	3618	1849	391	2971.88	62.76	0	170579874	170583492	470	170581213	170634338	ENST00000507875	ENST00000504131	170641514	170541988	133	170543737	170540506	0.02	38.65	2570.67	666	1343	3231	chr4	CLCN3
ARRDC1	chr9	1123	697	216	2053.88	63.33	0.01	140498889	140500012	-655	140500106	140509810	ENST00000371421	ENST00000371421	140509810	140500106	-697	140499872	140498946	0.05	39.04	673.69	157	695	926	chr9	ARRDC1
OCIAD2	chr4	2431	1711	643	3100	76.43	0	48906970	48909401	588	48887422	48908774	ENST00000381464	ENST00000381464	48908774	48887422	716	48909337	48906779	0.02	47.14	2488.51	642	1721	2558	chr4	OCIAD2
ORAOV1	chr11	2145	1178	1007	3100	112.88	0	69488840	69490985	102	69482279	69490015	ENST00000441922	ENST00000441922	69490015	69482279	132	69490979	69488786	0.02	69.63	3100	882	1041	2193	chr11	ORAOV1
BTBD11	chr12	5276	1142	3155	3100	100.4	0	107711212	107716488	175	107713675	108004097	ENST00000550706	ENST00000550706	108004097	107713675	118	107716312	107711274	0.02	62.02	3100	2770	1457	5038	chr12	BTBD11
MPND	chr19	1415	398	414	3100	93.68	0	4342961	4344376	144	4343524	4360082	ENST00000359935	ENST00000359935	4360082	4343524	239	4344565	4342962	0.02	57.91	2143.19	419	735	1603	chr19	MPND
COMTD1	chr10	2548	1972	1058	3100	82.39	0	76993432	76995980	1009	76993414	76995715	ENST00000536650	ENST00000536650	76995715	76993414	1033	76995976	76993388	0.02	50.94	3100	783	2021	2588	chr10	COMTD1
KAT2A	chr17	1374	923	403	3100	64.31	0	40272294	40273668	395	40265126	40273376	ENST00000225916	ENST00000225916	40273376	40265126	402	40273673	40272274	0.03	39.79	1137.24	344	937	1399	chr17	KAT2A
STOML1	chr15	1671	975	376	3100	111.8	0	74283475	74285146	253	74276278	74284564	ENST00000359750	ENST00000359750	74284564	74276278	280	74284940	74283627	0.03	69.18	1451.87	292	828	1313	chr15	STOML1
CC2D2A	chr4	1427	768	213	1815.26	57.8	0.01	15470833	15472260	-7	15471554	15603180	ENST00000503292	ENST00000503658	15483000	15471637	8	15472417	15470874	0.05	35.77	676.91	184	723	1543	chr4	CC2D2A
SLC24A4	chr14	1275	523	130	873.23	32.27	0.01	92789122	92790397	-189	92789949	92962595	ENST00000532405	ENST00000531433	92962595	92789537	158	92790322	92789069	0.05	19.98	221.16	102	618	1253	chr14	SLC24A4
RASL11A	chr13	1520	709	350	3100	97.32	0	27844385	27845905	681	27844464	27847827	ENST00000241463	ENST00000241463	27847827	27844464	587	27845776	27844326	0.03	60.27	1375.89	292	799	1450	chr13	RASL11A
EXTL3	chr8	1168	338	415	3100	67.02	0	28480089	28481257	427	28480246	28608420	ENST00000523149	ENST00000523149	28608420	28480246	490	28481262	28480211	0.03	41.52	1478.9	323	272	1051	chr8	EXTL3
DNTTIP1	chr20	1711	663	859	3100	108.34	0	44420058	44421769	219	44420694	44440066	ENST00000456939	ENST00000456939	44440066	44420694	240	44421758	44420110	0.02	67.12	3100	694	628	1648	chr20	DNTTIP1
KIAA1524	chr3	3595	1822	1254	3100	75.46	0	108306359	108309954	142	108268836	108308299	ENST00000295746	ENST00000295746	108308299	108268836	260	108309648	108306429	0.02	46.75	3100	1220	1756	3219	chr3	KIAA1524
C8orf76	chr8	2126	1266	802	3100	108.05	0	124252024	124254150	551	124232196	124253638	ENST00000276704	ENST00000276704	124253638	124232196	615	124253971	124252074	0	66.97	3228.29	690	1219	1897	chr8	C8orf76
CADPS2	chr7	1932	1154	491	3100	60.38	0	122525576	122527508	-28	121959380	122526514	ENST00000545465	ENST00000545465	122526514	121959380	-56	122527414	122525727	0.03	37.44	1370.75	359	1026	1687	chr7	CADPS2
C17orf28	chr17	2087	1341	862	3100	83.81	0	72967338	72969425	429	72955071	72968811	ENST00000530857	ENST00000530857	72968811	72955071	242	72969503	72967635	0.02	51.97	1984.92	495	929	1868	chr17	C17orf28
MFSD2A	chr1	1823	978	438	3100	76.36	0	40420244	40422067	333	40420822	40435638	ENST00000372809	ENST00000372809	40435638	40420822	454	40422327	40420225	0.03	47.37	1391.77	364	947	2102	chr1	MFSD2A
SNX16	chr8	1890	585	815	3100	62.27	0	82753489	82755379	-6	82711816	82754428	ENST00000353788	ENST00000523757	82754418	82736027	28	82755363	82753417	0.02	38.63	2496.45	673	827	1946	chr8	SNX16
LZTS1	chr8	1231	556	195	1652.26	55.18	0.01	20160812	20162043	46	20103676	20161474	ENST00000381569	ENST00000381569	20161474	20103676	-11	20162055	20160915	0.08	34.25	400.4	124	381	1140	chr8	LZTS1
C1orf174	chr1	2642	2152	892	3100	117.33	0	3815560	3818202	-32	3805689	3816849	ENST00000361605	ENST00000361605	3816849	3805689	82	3818172	3815361	0.02	72.85	3100	834	2342	2811	chr1	C1orf174
PCNA	chr20	3120	1632	1635	3100	85.68	0	5106322	5109442	-610	5095599	5107272	ENST00000379160	ENST00000379160	5107272	5095599	423	5107317	5106380	0.06	53.21	611.59	164	671	937	chr20	PCNA
DNAJC6	chr1	1304	518	154	1221.94	44.09	0.01	65774766	65776070	190	65775228	65880959	ENST00000371069	ENST00000371069	65880959	65775228	77	65775902	65774709	0.1	27.4	325.09	108	722	1193	chr1	DNAJC6
MORN4	chr10	1917	939	746	3100	82.9	0	99392159	99394076	119	99374310	99393237	ENST00000307450	ENST00000307450	99393237	99374310	189	99393925	99392171	0.02	51.53	2438.59	595	913	1754	chr10	MORN4
DDX39A	chr19	2625	1485	604	3100	136.43	0	14528299	14530924	294	14519633	14529906	ENST00000451994	ENST00000451994	14529906	14519633	403	14530788	14528218	0.02	84.93	2726	559	1552	2570	chr19	DDX39A
DDX55	chr12	2660	1527	1412	3100	92.6	0	124085435	124088095	90	124086675	124104691	ENST00000538744	ENST00000538744	124104691	124086675	90	124088095	124085436	0.02	57.65	3100	1336	1530	2659	chr12	DDX55
RBAK	chr7	1279	509	429	3100	96.65	0	5085184	5086463	270	5085553	5109119	ENST00000396912	ENST00000396912	5109119	5085553	260	5086460	5085167	0.02	60.18	1745.83	369	557	1293	chr7	RBAK
HRH1	chr3	1737	955	331	2018.04	35.28	0.01	11178100	11179837	189	11178779	11302461	ENST00000438284	ENST00000438284	11302461	11178779	176	11179870	11178041	0.07	21.97	489.65	267	990	1829	chr3	HRH1
KCND2	chr7	1714	680	184	1333.71	32.98	0.01	119912251	119913965	-614	119913722	120390385	ENST00000331113	ENST00000331113	120390385	119913722	-508	119913964	119912464	0.08	20.55	405.91	135	484	1500	chr7	KCND2
ZNF212	chr7	2159	905	751	3100	113.59	0	148936156	148938315	493	148936742	148952700	ENST00000335870	ENST00000335870	148952700	148936742	335	148937995	148936160	0.02	70.78	3100	645	902	1835	chr7	ZNF212
OSTM1	chr6	2157	1093	690	3100	130.07	0	108394684	108396841	178	108362613	108395941	ENST00000193322	ENST00000193322	108395941	108362613	190	108396727	108394775	0.02	81.05	2994.05	576	1033	1952	chr6	OSTM1
GPR50	chrX	1127	391	76	420.01	21.98	0.04	150345553	150346680	991	150345125	150349937	ENST00000218316	ENST00000218316	150349937	150345125	932	150346723	150345391	0.34	13.7	143.99	74	475	1332	chrX	GPR50
42251	chr17	1381	851	399	3100	57.68	0	56608704	56610085	16	56597616	56609411	ENST00000426861	ENST00000426861	56609411	56597616	5	56610118	56608693	0.04	35.96	938.21	276	567	1425	chr17	2015-09-04
TMEM74	chr8	1328	716	375	3100	90.61	0	109799029	109800357	151	109795766	109799844	ENST00000297459	ENST00000297459	109799844	109795766	102	109800430	109799054	0.03	56.51	1069.62	262	687	1376	chr8	TMEM74
PRDM7	chr16	1224	813	106	650.47	34.77	0.02	90143265	90144489	-1539	90122976	90142338	ENST00000414728	ENST00000414728	90142338	90122976	-1246	90143906	90143263	0.03	21.69	61.55	26	338	643	chr16	PRDM7
C16orf53	chr16	2753	1539	965	3100	80.52	0	29826311	29829064	402	29827285	29831759	ENST00000320330	ENST00000320330	29831759	29827285	520	29829073	29826537	0.02	50.23	3100	951	1305	2536	chr16	C16orf53
AP3S2	chr15	2559	1198	1114	3100	94.32	0	90435898	90438457	31	90378214	90437209	ENST00000423566	ENST00000423566	90437209	90378214	38	90438343	90435999	0.02	58.84	3100	1000	1091	2344	chr15	AP3S2
DGKQ	chr4	1971	918	492	3100	107.33	0	966101	968072	23	952676	967110	ENST00000509465	ENST00000509465	967110	952676	-2	968114	966111	0.02	66.97	1932.14	395	732	2003	chr4	DGKQ
VEGFA	chr6	6002	1364	2592	3100	124.41	0	43737280	43743282	552	43739729	43752672	ENST00000230480	ENST00000230480	43752672	43739729	403	43743152	43737113	0.02	77.63	3100	2081	1768	6039	chr6	VEGFA
ARAP3	chr5	1720	1021	275	2160.19	63.06	0.01	141060666	141062386	244	141032968	141061770	ENST00000508305	ENST00000508305	141061770	141032968	198	141062311	141060833	0.07	39.37	510.48	175	876	1478	chr5	ARAP3
MCAM	chr11	1462	1000	170	1317.8	36.96	0.01	119186693	119188155	402	119179241	119187826	ENST00000264036	ENST00000264036	119187826	119179241	380	119188195	119186697	0.08	23.09	389.48	142	998	1498	chr11	MCAM
ALS2CL	chr3	2065	1345	462	3100	71.26	0	46733700	46735765	410	46712055	46735143	ENST00000415953	ENST00000415953	46735143	46712055	261	46735769	46733995	0.03	44.52	1088.34	293	1060	1774	chr3	ALS2CL
MED15	chr22	3230	803	845	3100	103.71	0	20861259	20864489	530	20862344	20891470	ENST00000438962	ENST00000438962	20891470	20862344	614	20864520	20861397	0.02	64.81	3100	788	770	3123	chr22	MED15
ZNF483	chr9	1544	538	629	3100	102.3	0	114287059	114288603	318	114287513	114306712	ENST00000309235	ENST00000309235	114306712	114287513	231	114288609	114286880	0.02	63.93	2320.47	541	691	1729	chr9	ZNF483
RETSAT	chr2	3132	2082	1392	3100	75.71	0	85579928	85583060	129	85569805	85581623	ENST00000449375	ENST00000449375	85581623	85569805	3	85583077	85580163	0.02	47.32	3100	1211	1856	2914	chr2	RETSAT
MPPED2	chr11	1722	1003	469	3100	58.78	0	30606774	30608496	193	30406040	30607828	ENST00000448418	ENST00000448418	30607828	30406040	202	30608505	30606747	0.03	36.74	1159.2	293	1285	1758	chr11	MPPED2
HECTD3	chr1	2133	1091	706	3100	139.16	0	45475629	45477762	305	45468212	45477001	ENST00000372172	ENST00000372172	45477001	45468212	383	45477498	45475738	0	86.99	3233.06	553	1158	1760	chr1	HECTD3
BTG2	chr1	4038	1206	1447	3100	112.29	0	203273766	203277804	1121	203274664	203278730	ENST00000290551	ENST00000290551	203278730	203274664	688	203276811	203273894	0.02	70.21	3100	1106	909	2917	chr1	BTG2
STT3A	chr11	1174	792	377	3100	86.17	0	125461269	125462443	249	125461607	125472784	ENST00000527606	ENST00000525652	125472734	125463064	166	125463818	125462643	0.02	53.88	2287.55	438	251	1175	chr11	STT3A
FAM20A	chr17	1831	826	465	3100	38.32	0	66596028	66597859	151	66531258	66597095	ENST00000226094	ENST00000226094	66597095	66531258	41	66597937	66596171	0.04	23.97	905.85	313	686	1766	chr17	FAM20A
CDC40	chr6	4130	1041	1372	3100	130.07	0	110499231	110503361	-48	110501344	110553420	ENST00000368932	ENST00000439165	110540579	110501631	492	110502867	110501380	0.02	81.43	2153.88	384	369	1487	chr6	CDC40
CALU	chr7	2665	1158	1009	3100	105.24	0	128378554	128381219	428	128379458	128409990	ENST00000479257	ENST00000479257	128409990	128379458	333	128380985	128378597	0.02	65.92	3100	828	1136	2388	chr7	CALU
TMEM229B	chr14	1507	512	665	3100	131.19	0	67981280	67982787	-12	67936983	67982021	ENST00000357461	ENST00000555994	67981899	67940471	-24	67982690	67981157	0.02	82.19	3100	592	673	1533	chr14	TMEM229B
WSB1	chr17	3714	1048	1735	3100	99.84	0	25620612	25624326	1312	25621157	25639913	ENST00000348811	ENST00000348811	25639913	25621157	1133	25624012	25620568	0.02	62.58	3100	1464	903	3444	chr17	WSB1
FXN	chr9	1751	645	595	3100	79.37	0	71650153	71651904	-48	71651077	71688021	ENST00000498653	ENST00000498653	71688021	71651077	57	71652084	71650185	0.02	49.75	2166.15	549	625	1899	chr9	FXN
TCTEX1D2	chr3	1919	502	523	3100	102.3	0	196044016	196045935	183	196042138	196045159	ENST00000545438	ENST00000545438	196045159	196042138	226	196046006	196043860	0.02	64.13	2546.29	520	1128	2146	chr3	TCTEX1D2
C17orf97	chr17	1152	225	630	3100	81.7	0	260074	261226	498	260152	264096	ENST00000491373	ENST00000491373	264096	260152	522	261307	260042	0.02	51.22	2512.25	555	321	1265	chr17	C17orf97
KLHL12	chr1	1860	962	660	3100	98.98	0	202895254	202897114	206	202860228	202896390	ENST00000367261	ENST00000367261	202896390	202860228	191	202897110	202895287	0.02	62.07	2508.65	554	924	1823	chr1	KLHL12
IL10RA	chr11	1107	785	230	2381.14	72.76	0.01	117856443	117857550	-66	117857063	117872194	ENST00000227752	ENST00000536858	117870513	117857115	6	117857639	117856604	0.06	45.66	589.34	145	319	1035	chr11	IL10RA
ZNF239	chr10	1501	770	283	2362.95	63.5	0.01	44069171	44070672	110	44051792	44070032	ENST00000374446	ENST00000374446	44070032	44051792	126	44070553	44069258	0.04	39.85	721.49	194	547	1295	chr10	ZNF239
AP1S1	chr7	2046	919	930	3100	100.53	0	100797278	100799324	495	100797806	100803818	ENST00000429457	ENST00000429457	100803818	100797806	366	100799213	100797131	0.02	63.09	3100	816	992	2082	chr7	AP1S1
FILIP1	chr6	1817	844	144	930.6	21.83	0.01	76202437	76204254	108	76017800	76203454	ENST00000237172	ENST00000237172	76203454	76017800	-13	76203907	76203027	3.8	13.7	73.34	33	401	880	chr6	FILIP1
FPGS	chr9	2759	992	1036	3100	79.45	0	130564315	130567074	91	130565603	130570580	ENST00000423577	ENST00000423577	130570580	130565603	97	130566983	130564417	0.02	49.9	3100	842	1329	2566	chr9	FPGS
TNFRSF10C	chr8	1412	793	119	665.37	30.56	0.02	22941243	22942655	81	22941868	22961071	ENST00000397703	ENST00000397703	22961071	22941868	219	22942555	22941620	0.68	19.21	113.14	49	400	935	chr8	TNFRSF10C
CLNS1A	chr11	2441	1509	840	3100	119.05	0	77347187	77349628	388	77327240	77348796	ENST00000263309	ENST00000263309	77348796	77327240	333	77349607	77347319	0.02	74.85	3100	736	1218	2288	chr11	CLNS1A
WNT5B	chr12	1585	984	268	2235.18	43.58	0.01	1738531	1740116	-654	1739978	1755099	ENST00000543071	ENST00000543071	1755099	1739978	-683	1740088	1738502	0.07	27.4	546.58	193	936	1586	chr12	WNT5B
SLC7A8	chr14	1615	565	187	1119.87	44.56	0.01	23651559	23653174	482	23594506	23652849	ENST00000334354	ENST00000334354	23652849	23594506	483	23653130	23651601	0.09	28.02	266.42	120	510	1529	chr14	SLC7A8
IGFBP6	chr12	2477	730	639	3100	51.15	0	53490928	53493405	937	53491229	53496124	ENST00000301464	ENST00000301464	53496124	53491229	732	53493345	53490578	0.02	32.19	2094.53	641	962	2767	chr12	IGFBP6
CFL1	chr11	6789	2057	3263	3100	101.91	0	65623030	65629819	328	65623445	65626753	ENST00000526975	ENST00000526975	65626753	65623445	382	65629619	65623122	0.02	64.17	3100	2882	2374	6497	chr11	CFL1
C1orf95	chr1	2298	1062	300	2114.34	47.69	0.01	226735615	226737913	263	226736501	226796915	ENST00000366789	ENST00000366789	226796915	226736501	413	226737911	226735918	0.07	30.03	532.14	209	719	1993	chr1	C1orf95
ZNF467	chr7	3305	2250	1278	3100	103.26	0	149468189	149471494	466	149461271	149470308	ENST00000484747	ENST00000484747	149470308	149461271	454	149471297	149468410	0.02	65.06	3100	755	1134	2887	chr7	ZNF467
PTPRU	chr1	2537	675	686	3100	83.99	0	29562509	29565046	626	29563151	29653181	ENST00000460170	ENST00000460170	29653181	29563151	679	29564938	29562722	0.02	52.93	2491.24	518	439	2216	chr1	PTPRU
CLCN3	chr4	4008	1618	817	3100	59.76	0	170540259	170544267	275	170541988	170641514	ENST00000504131	ENST00000507875	170634338	170581213	-89	170582286	170579961	0.04	37.67	811.61	255	1782	2325	chr4	CLCN3
LSM6	chr4	1921	817	563	3100	118.59	0	147096377	147098298	437	147096900	147111339	ENST00000504181	ENST00000504181	147111339	147096900	487	147098221	147096553	0.02	74.77	2445.73	477	463	1668	chr4	LSM6
SLC35E4	chr22	1741	759	297	2719.59	72.02	0	31031169	31032910	246	31031793	31045232	ENST00000300385	ENST00000406566	31059286	31032310	-12	31032970	31031626	0.03	45.41	1081.53	254	323	1344	chr22	SLC35E4
RAB15	chr14	2374	1596	834	3100	98.4	0	65437594	65439968	94	65412532	65438875	ENST00000267512	ENST00000267512	65438875	65412532	38	65439948	65437726	0.02	62.05	3100	675	1447	2222	chr14	RAB15
PRTFDC1	chr10	1455	810	249	1870.8	41.77	0.01	25240893	25242348	-87	25137554	25241533	ENST00000358336	ENST00000358336	25241533	25137554	-128	25242300	25241022	0.07	26.34	430.6	154	655	1278	chr10	PRTFDC1
RP5-862P8.2	chr1	4073	1734	1543	3100	105.44	0	233462432	233466505	954	233463514	233520894	ENST00000366624	ENST00000366623	233509880	233463514	-654	233463364	233462356	0.04	66.54	831.47	163	596	1008	chr1	RP5-862P8.2
TMEM105	chr17	2270	1157	227	817.27	20.14	0.01	79302090	79304360	1249	79285074	79304474	ENST00000332900	ENST00000332900	79304474	79285074	1138	79304353	79302318	0.33	12.72	147.46	160	947	2035	chr17	TMEM105
NAT8L	chr4	2592	578	482	3100	89.95	0	2059970	2062562	27	2061239	2070815	ENST00000423729	ENST00000423729	2070815	2061239	40	2062570	2059989	0.02	56.85	2182.72	486	560	2581	chr4	NAT8L
C1orf115	chr1	1823	522	658	3100	101.14	0	220863286	220865109	1010	220863187	220872499	ENST00000294889	ENST00000294889	220872499	220863187	846	220864787	220863280	0.02	63.93	2247.76	472	540	1507	chr1	C1orf115
SCFD2	chr4	2186	1238	735	3100	118.17	0	54230799	54232985	336	53739955	54232228	ENST00000388940	ENST00000388940	54232228	53739955	310	54233040	54230795	0.02	74.72	3100	618	1273	2245	chr4	SCFD2
TONSL	chr8	2191	1575	954	3100	97.48	0	145668576	145670767	125	145654191	145669797	ENST00000422691	ENST00000422691	145669797	145654191	192	145670792	145668418	0.02	61.64	3100	948	1708	2374	chr8	TONSL
LYRM5	chr12	1892	969	731	3100	88.56	0	25347410	25349302	-131	25348487	25357081	ENST00000556198	ENST00000556198	25357081	25348487	-120	25349387	25347347	0.02	56	2677.97	617	1014	2040	chr12	LYRM5
RBM43	chr2	1682	942	526	3100	107.45	0	152117166	152118848	285	152117499	152118292	ENST00000409092	ENST00000409092	152118292	152117499	290	152118800	152117204	0.02	67.97	2306.97	466	930	1596	chr2	RBM43
ZNF507	chr19	2859	1012	1505	3100	77.19	0	32835853	32838712	704	32836578	32876671	ENST00000544431	ENST00000544431	32876671	32836578	646	32838490	32835958	0.02	48.83	3100	1313	885	2532	chr19	ZNF507
SMPD2	chr6	2518	1512	780	3100	96	0	109760702	109763220	-5	109761966	109765122	ENST00000258052	ENST00000258052	109765122	109761966	109	109763227	109760923	0.02	60.73	3095.43	675	1313	2304	chr6	SMPD2
RNLS	chr10	1385	658	256	2362.88	54.09	0.01	90342271	90343656	6	90044716	90342970	ENST00000331772	ENST00000437752	90342947	90034718	21	90343563	90342289	0.08	34.25	424.47	129	547	1274	chr10	RNLS
MAFK	chr7	3996	2469	1278	3100	55.88	0	1575559	1579555	434	1577123	1582322	ENST00000403150	ENST00000403150	1582322	1577123	578	1579392	1576011	0.02	35.39	3093.87	838	1254	3381	chr7	MAFK
PQLC1	chr18	2434	1201	851	3100	113.69	0	77710253	77712687	183	77662421	77711653	ENST00000351365	ENST00000351365	77711653	77662421	157	77712595	77710396	0.02	72.03	3100	771	1111	2199	chr18	PQLC1
NDUFAF2	chr5	2956	1614	1042	3100	116.41	0	60239734	60242690	50	60241162	60448853	ENST00000502658	ENST00000502658	60448853	60241162	-28	60242514	60239753	0.02	73.76	3100	914	1576	2761	chr5	NDUFAF2
NCLN	chr19	2806	1360	892	3100	111.18	0	3184899	3187705	427	3185875	3209572	ENST00000246117	ENST00000246117	3209572	3185875	355	3187650	3184811	0.02	70.45	3100	839	1623	2839	chr19	NCLN
CNR1	chr6	4433	2789	1032	3100	101.59	0	88872848	88877281	569	88854760	88875634	ENST00000551417	ENST00000535130	88875767	88849583	-123	88877262	88874519	0.02	64.38	3100	705	1072	2743	chr6	CNR1
YTHDC2	chr5	2083	1038	837	3100	86.33	0	112848693	112850776	-108	112849843	112862400	ENST00000514720	ENST00000514720	112862400	112849843	-141	112850695	112848708	0.02	54.79	3048.17	690	1181	1987	chr5	YTHDC2
MOXD1	chr6	1562	707	435	3100	92.8	0	132721743	132723305	90	132711561	132722614	ENST00000392401	ENST00000392401	132722614	132711561	30	132723312	132721855	0.02	58.9	1835.93	354	655	1457	chr6	MOXD1
RAB40B	chr17	2477	2077	990	3100	92	0	80654929	80657406	430	80615539	80656598	ENST00000538809	ENST00000538809	80656598	80615539	262	80657501	80655170	0	58.4	3175.57	752	1821	2331	chr17	RAB40B
GTF3C1	chr16	2777	1840	1013	3100	114.36	0	27559748	27562525	114	27471935	27561251	ENST00000388971	ENST00000388971	27561251	27471935	52	27562629	27559769	0.02	72.6	3100	882	1859	2860	chr16	GTF3C1
WAS	chrX	2016	1060	659	3100	124.55	0	48534035	48536051	58	48534985	48545260	ENST00000450772	ENST00000450772	48545260	48534985	-24	48535956	48533966	0	79.08	3196.45	588	1161	1990	chrX	WAS
CDHR2	chr5	2347	740	848	3100	84.66	0	175969297	175971644	958	175969512	176022975	ENST00000510636	ENST00000510636	176022975	175969512	828	175971431	175969249	0.02	53.8	3100	713	774	2182	chr5	CDHR2
STBD1	chr4	4110	1829	1282	3100	117.33	0	77226151	77230261	1027	77227179	77232752	ENST00000237642	ENST00000237642	77232752	77227179	642	77229169	77226473	0.02	74.58	3100	825	901	2696	chr4	STBD1
DAAM2	chr6	1028	659	67	392.66	20.01	0.04	39759597	39760625	-31	39760142	39872644	ENST00000274867	ENST00000274867	39872644	39760142	-50	39760512	39759672	7.06	12.72	65.52	33	382	840	chr6	DAAM2
C1GALT1	chr7	3523	1799	1289	3100	114.91	0	7220833	7224356	348	7222246	7288251	ENST00000436587	ENST00000436587	7288251	7222246	227	7224088	7220859	0.02	73.06	3100	1093	1739	3229	chr7	C1GALT1
SPATA24	chr5	1465	771	287	1991.62	49.95	0.01	138738877	138740342	129	138732543	138739739	ENST00000514983	ENST00000514983	138739739	138732543	107	138740206	138739057	0.05	31.76	640.21	232	575	1149	chr5	SPATA24
POLH	chr6	3495	1172	1114	3100	92.46	0	43542257	43545752	-29	43544034	43583397	ENST00000372226	ENST00000372236	43583397	43543887	8	43545632	43542158	0.02	58.82	3100	1124	1289	3474	chr6	POLH
CEBPA	chr19	3113	2020	1687	3100	72.57	0	33791899	33795012	14	33790840	33793470	ENST00000498907	ENST00000498907	33793470	33790840	-25	33794904	33792087	0.02	46.18	3100	1419	1881	2817	chr19	CEBPA
EPHA6	chr3	2641	871	759	3100	70.85	0	96531477	96534118	-627	96533425	96963540	ENST00000470610	ENST00000470610	96963540	96533425	-568	96534170	96531543	0.02	45.09	1903.91	481	807	2627	chr3	EPHA6
FAM89A	chr1	2188	1082	1083	3100	82.26	0	231174412	231176600	486	231154704	231175992	ENST00000366654	ENST00000366654	231175992	231154704	312	231176737	231174622	0.02	52.38	3100	881	802	2115	chr1	FAM89A
ZNF266	chr19	1818	939	414	3100	118.24	0	9545169	9546987	156	9523272	9546234	ENST00000361151	ENST00000361151	9546234	9523272	127	9546972	9545242	0.03	75.34	1360.57	273	856	1730	chr19	ZNF266
UNC119	chr17	1747	1136	572	3100	85	0	26878379	26880126	325	26873726	26879578	ENST00000301032	ENST00000301032	26879578	26873726	264	26880141	26878486	0.02	54.17	1852.36	501	1032	1655	chr17	UNC119
GNG12	chr1	3877	2548	1106	3100	116.39	0	68296104	68299981	1107	68167149	68299150	ENST00000370982	ENST00000370982	68299150	68167149	1090	68299791	68296329	0.02	74.2	3100	1067	2340	3462	chr1	GNG12
SOD1	chr21	2537	916	806	3100	124.61	0	33031236	33033773	488	33032016	33040986	ENST00000535823	ENST00000535823	33040986	33032016	497	33033800	33031226	0.02	79.45	3100	681	944	2574	chr21	SOD1
MGAT1	chr5	2069	1110	728	3100	118.13	0	180228448	180230517	311	180219373	180229794	ENST00000504671	ENST00000504671	180229794	180219373	396	180230339	180228456	0.02	75.34	2802	603	1091	1883	chr5	MGAT1
TMEM128	chr4	2103	964	677	3100	112.34	0	4248855	4250958	32	4237280	4249939	ENST00000382753	ENST00000382753	4249939	4237280	73	4250840	4248892	0.02	71.65	2541.31	532	907	1948	chr4	TMEM128
KIFC2	chr8	3275	1902	1423	3100	78.28	0	145689660	145692935	-128	145691426	145699585	ENST00000301332	ENST00000301332	145699585	145691426	692	145692912	145691325	0.02	49.93	2971.91	639	250	1587	chr8	KIFC2
GLTPD2	chr17	2338	1599	1089	3100	97.89	0	4691931	4694269	793	4692307	4693591	ENST00000331264	ENST00000331264	4693591	4692307	846	4694286	4692021	0.02	62.45	3100	907	1501	2265	chr17	GLTPD2
SGSM1	chr22	1198	439	212	2040.55	72.76	0.01	25201552	25202750	-37	25202188	25323545	ENST00000403206	ENST00000403206	25323545	25202188	6	25202744	25201644	0.04	46.42	771.63	175	316	1100	chr22	SGSM1
CKLF	chr16	1695	473	415	3100	49.33	0	66585805	66587500	100	66586552	66600331	ENST00000532838	ENST00000532838	66600331	66586552	226	66587769	66585787	0.04	31.51	883.94	342	826	1982	chr16	CKLF
ISM2	chr14	1445	677	414	3100	84.55	0	77964272	77965717	164	77948839	77965159	ENST00000554801	ENST00000554801	77965159	77948839	108	77965841	77964260	0.02	54.03	1797.87	347	860	1581	chr14	ISM2
KANK1	chr9	2492	1481	949	3100	105.49	0	503731	506223	261	504716	746105	ENST00000382297	ENST00000382297	746105	504716	142	506025	503692	0.02	67.44	3100	829	1474	2333	chr9	KANK1
DOCK6	chr19	1863	845	587	3100	121.7	0	11372070	11373933	155	11309973	11373157	ENST00000294618	ENST00000294618	11373157	11309973	212	11373831	11372059	0.02	77.82	2329.37	437	846	1772	chr19	DOCK6
BTG4	chr11	1335	724	213	1873.86	61.87	0.01	111382637	111383972	-225	111338251	111383079	ENST00000356018	ENST00000356018	111383079	111338251	-346	111383982	111382869	0.07	39.57	495.58	134	532	1113	chr11	BTG4
FZD8	chr10	4551	2074	1594	3100	119.35	0	35928622	35933173	-535	35927177	35930362	ENST00000374694	ENST00000374694	35930362	35927177	-444	35933175	35928437	0.02	76.4	3100	1358	2527	4738	chr10	FZD8
TGFA	chr2	3035	1388	1230	3100	80.56	0	70779409	70782444	-22	70676451	70780904	ENST00000445399	ENST00000445399	70780904	70676451	30	70782262	70779485	0.02	51.6	3100	856	1334	2777	chr2	TGFA
EPS8L1	chr19	2278	1610	396	2169.56	37.7	0.01	55591152	55593430	531	55591760	55599057	ENST00000539118	ENST00000539118	55599057	55591760	592	55593205	55591500	0.07	24.15	583.65	249	1240	1705	chr19	EPS8L1
ALDH1A1	chr9	2007	1133	160	733.58	17.82	0.02	75694111	75696118	243	75538966	75695358	ENST00000419959	ENST00000419959	75695358	75538966	459	75695719	75694079	0.02	11.42	121.7	90	1320	1640	chr9	ALDH1A1
PDGFA	chr7	4577	2595	2366	3100	86.1	0	556087	560664	-238	540745	558137	ENST00000400761	ENST00000400761	558137	540745	-190	560582	556072	0.02	55.18	3100	2160	2633	4510	chr7	PDGFA
TNFSF11	chr13	1034	604	50	219.74	17.09	0.1	43148577	43149611	734	43148360	43181054	ENST00000544862	ENST00000544862	43181054	43148360	793	43149575	43148732	0.02	10.96	69.43	29	381	843	chr13	TNFSF11
REPS1	chr6	2735	1175	807	3100	105.01	0	139307389	139310124	20	139225998	139308777	ENST00000529597	ENST00000529597	139308777	139225998	101	139310006	139307345	0.02	67.35	3100	743	1600	2661	chr6	REPS1
TBC1D30	chr12	1628	817	482	3100	85.39	0	65173876	65175504	101	65174589	65272083	ENST00000229088	ENST00000229088	65272083	65174589	170	65175456	65174062	0.03	54.79	1421.62	304	592	1394	chr12	TBC1D30
PGP	chr16	1178	341	288	2713.71	89.64	0	2265078	2266256	-845	2261603	2264822	ENST00000333503	ENST00000333503	2264822	2261603	-739	2266073	2265050	0.04	57.53	984.92	241	349	1023	chr16	PGP
PLAG1	chr8	2031	1613	754	3100	109.77	0	57122093	57124124	729	57073463	57123838	ENST00000316981	ENST00000316981	57123838	57073463	692	57124133	57122158	0.02	70.45	2891.05	596	1519	1975	chr8	PLAG1
CDK8	chr13	3116	1142	905	3100	79.68	0	26827468	26830584	247	26828779	26978218	ENST00000536792	ENST00000536792	26978218	26828779	-112	26830024	26827309	0.02	51.14	3100	757	1290	2715	chr13	CDK8
IMMT	chr2	3148	1773	1139	3100	97.01	0	86420621	86423769	-70	86371055	86422125	ENST00000254636	ENST00000442664	86422526	86371059	162	86423744	86420983	0.02	62.27	3100	1028	1427	2761	chr2	IMMT
EIF4G1	chr3	618	120	33	177.24	14.55	0.01	184038016	184038634	76	184038249	184039815	ENST00000457456	ENST00000441154	184052696	184037545	41	184037925	184037247	0.02	9.34	59.38	36	523	678	chr3	EIF4G1
TXNRD2	chr22	3069	1373	1014	3100	81.53	0	19928099	19931168	-274	19863040	19929359	ENST00000538798	ENST00000538798	19929359	19863040	-239	19930990	19928207	0.02	52.35	3100	785	1367	2783	chr22	TXNRD2
FAR2	chr12	1564	960	286	2472.26	66.89	0.01	29301098	29302662	-156	29302036	29450011	ENST00000551451	ENST00000551451	29450011	29302036	-218	29302635	29301000	0.05	42.96	687.66	207	998	1635	chr12	FAR2
RDH14	chr2	2365	1475	977	3100	93.56	0	18740357	18742722	406	18735989	18741946	ENST00000381249	ENST00000381249	18741946	18735989	416	18742604	18740455	0.02	60.12	3100	852	1144	2149	chr2	RDH14
C5orf49	chr5	1626	1067	231	1864.71	50.58	0.01	7849986	7851612	465	7831511	7851264	ENST00000509627	ENST00000509627	7851264	7831511	332	7851615	7850248	0.06	32.53	466.35	133	822	1367	chr5	C5orf49
SLC35F4	chr14	1028	512	64	342.81	19.17	0.06	58332007	58333035	259	58030640	58332780	ENST00000556826	ENST00000556826	58332780	58030640	242	58333081	58331994	0.25	12.33	159.67	73	803	1087	chr14	SLC35F4
ARL15	chr5	2955	1327	1175	3100	120.92	0	53604708	53607663	217	53180614	53606403	ENST00000504924	ENST00000504924	53606403	53180614	254	53607632	53604665	0.02	77.79	3100	1067	1539	2967	chr5	ARL15
BRD3	chr9	3765	2660	1309	3100	135.73	0	136930836	136934601	373	136901686	136933092	ENST00000357885	ENST00000357885	136933092	136901686	403	136934446	136930931	0.02	87.33	3100	1232	2578	3515	chr9	BRD3
FAM84A	chr2	1582	1019	132	823.88	24.42	0.01	14774621	14776203	1030	14774382	14774990	ENST00000540701	ENST00000295092	14780170	14772810	-38	14773172	14772372	0.56	15.72	122.48	43	259	800	chr2	FAM84A
SYTL2	chr11	2573	1680	601	3100	80.12	0	85520382	85522955	503	85405318	85522172	ENST00000316356	ENST00000524911	85429531	85420510	-129	85430736	85428584	0.04	51.59	735.49	170	1365	2152	chr11	SYTL2
MCPH1	chr8	2815	913	1374	3100	90.71	0	6262859	6265674	102	6264164	6303411	ENST00000522905	ENST00000522905	6303411	6264164	84	6265591	6262905	0.02	58.42	3100	1176	669	2686	chr8	MCPH1
PPTC7	chr12	2673	1481	1223	3100	96.25	0	111019120	111021793	668	110969120	111021125	ENST00000354300	ENST00000354300	111021125	110969120	543	111021851	111019312	0.02	62	3100	1108	1497	2539	chr12	PPTC7
CYBA	chr16	2186	1214	895	3100	111.29	0	88716084	88718270	280	88709698	88717457	ENST00000261623	ENST00000261623	88717457	88709698	351	88718252	88715960	0.02	71.69	3100	779	1359	2292	chr16	CYBA
SLC25A3	chr12	3676	1509	1554	3100	96.75	0	98986455	98990131	790	98987503	98995446	ENST00000548847	ENST00000548847	98995446	98987503	982	98990338	98986633	0.02	62.33	3100	1451	1163	3705	chr12	SLC25A3
LTA4H	chr12	2614	1742	1091	3100	86.58	0	96427465	96430079	667	96394606	96429439	ENST00000228740	ENST00000228740	96429439	96394606	535	96430117	96427690	0.02	55.82	3100	984	1279	2427	chr12	LTA4H
TMEM159	chr16	1679	840	505	3100	105.42	0	21169264	21170943	93	21170010	21191541	ENST00000451578	ENST00000451578	21191541	21170010	89	21170954	21169245	0.02	67.97	1643.95	383	862	1709	chr16	TMEM159
RGMB	chr5	3754	1536	1375	3100	55.94	0	98103778	98107532	656	98104999	98132198	ENST00000308234	ENST00000308234	98132198	98104999	672	98107574	98103768	0.02	36.07	2976.6	799	1501	3806	chr5	RGMB
GUSB	chr7	2363	1375	668	3100	128.4	0	65445507	65447870	509	65425688	65447198	ENST00000345660	ENST00000345660	65447198	65425688	624	65447623	65445524	0.02	82.81	3003.9	575	1365	2099	chr7	GUSB
RPL30	chr8	3080	1232	1474	3100	87.07	0	99056214	99059294	-12	99053949	99057742	ENST00000521291	ENST00000521291	99057742	99053949	39	99059183	99056222	0.02	56.16	3100	1404	1208	2961	chr8	RPL30
PIAS3	chr1	2596	1525	1034	3100	113.5	0	145574649	145577245	-42	145575989	145586546	ENST00000393045	ENST00000393045	145586546	145575989	-18	145577183	145574758	0.02	73.23	3100	873	1424	2425	chr1	PIAS3
RP11-35N6.1	chr9	1801	979	519	3100	100.85	0	103790245	103792046	154	103790991	104087417	ENST00000374874	ENST00000374874	104087417	103790991	192	103792059	103790307	0.02	65.07	1880.49	383	927	1752	chr9	RP11-35N6.1
ZMAT4	chr8	2458	1631	477	3100	73.55	0	40753570	40756028	545	40388113	40755344	ENST00000297737	ENST00000297737	40755344	40388113	444	40755904	40753896	0.04	47.46	955.59	305	1312	2008	chr8	ZMAT4
ZBTB16	chr11	3071	1318	986	3100	91.66	0	113929566	113932637	122	113930979	113934466	ENST00000535700	ENST00000392996	114121374	113931229	-121	113932212	113930003	0.02	59.15	2140.98	358	644	2209	chr11	ZBTB16
FAM151B	chr5	1889	1062	488	3100	79.96	0	79783094	79784983	250	79783788	79838382	ENST00000282226	ENST00000282226	79838382	79783788	289	79784973	79783181	0.02	51.6	1786.55	434	967	1792	chr5	FAM151B
RMND5B	chr5	2102	1037	819	3100	130.01	0	177557161	177559263	176	177558036	177569614	ENST00000508647	ENST00000508647	177569614	177558036	100	177559238	177557035	0.02	83.9	3100	662	1170	2203	chr5	RMND5B
EML3	chr11	2352	1263	811	3100	81.16	0	62378631	62380983	41	62378448	62379848	ENST00000466886	ENST00000466671	62379752	62378449	20	62380869	62378594	0.02	52.38	2607.93	632	1283	2275	chr11	EML3
CRIM1	chr2	9280	2955	3664	3100	95.49	0	36580937	36590217	1963	36583614	36606046	ENST00000428774	ENST00000428774	36606046	36583614	1037	36588046	36581256	0.02	61.64	3100	3281	2890	6790	chr2	CRIM1
RALGAPA1	chr14	2893	1779	534	3100	102.53	0	36276067	36278960	527	36017739	36278041	ENST00000553892	ENST00000553892	36278041	36017739	85	36278932	36276979	0.02	66.21	1758.02	408	868	1953	chr14	RALGAPA1
TIMM10	chr11	2435	989	831	3100	81.49	0	57296917	57299352	72	57296114	57298207	ENST00000525158	ENST00000525158	57298207	57296114	3	57299340	57297067	0.02	52.63	3100	762	1014	2273	chr11	TIMM10
NXPH3	chr17	2036	947	630	3100	43.65	0	47652528	47654564	62	47653484	47659652	ENST00000513748	ENST00000513748	47659652	47653484	76	47654511	47652609	0.02	28.2	1546.36	428	828	1902	chr17	NXPH3
SLC2A4RG	chr20	3189	1384	1131	3100	104.09	0	62370413	62373602	793	62371214	62374858	ENST00000266077	ENST00000266077	62374858	62371214	799	62373583	62370444	0.02	67.28	3100	1105	1433	3139	chr20	SLC2A4RG
TMEM163	chr2	1852	636	278	2367.73	45.59	0.01	135475439	135477291	205	135213330	135476570	ENST00000281924	ENST00000281924	135476570	135213330	252	135477057	135475579	0.04	29.5	723.11	220	633	1478	chr2	TMEM163
MC5R	chr18	831	419	81	590.38	50.27	0.02	13823831	13824662	-1296	13825543	13826861	ENST00000324750	ENST00000324750	13826861	13825543	-1350	13824580	13823805	0.65	32.53	115.25	33	416	775	chr18	MC5R
CRH	chr8	1484	706	322	2937.94	83.76	0	67088777	67090261	1441	67088620	67090960	ENST00000276571	ENST00000276571	67090960	67088620	1527	67090094	67088772	0.04	54.22	1004.59	247	686	1322	chr8	CRH
NUCB1	chr19	2003	1105	768	3100	63.86	0	49402751	49404754	-70	49403823	49409098	ENST00000451312	ENST00000451312	49409098	49403823	-41	49404832	49402732	0.02	41.36	2560.15	716	1034	2100	chr19	NUCB1
ZSWIM5	chr1	2652	1261	740	3100	126.74	0	45670626	45673278	276	45482071	45672228	ENST00000359600	ENST00000359600	45672228	45482071	273	45673103	45670806	0.02	82.19	2927.26	564	1104	2297	chr1	ZSWIM5
ZNF547	chr19	2174	1130	799	3100	82.14	0	57873910	57876084	106	57874891	57890923	ENST00000282282	ENST00000282282	57890923	57874891	59	57875939	57873961	0.02	53.27	2438.55	587	1068	1978	chr19	ZNF547
IDH3G	chrX	3191	1317	1348	3100	112.56	0	153058381	153061572	1	153051221	153059978	ENST00000217901	ENST00000217901	153059978	153051221	-32	153061647	153058374	0.02	73.06	3100	1107	1059	3273	chrX	IDH3G
ARHGAP8	chr22	1325	708	260	2504.99	65.94	0.01	45147885	45149210	-37	45148585	45210598	ENST00000412433	ENST00000412433	45210598	45148585	51	45149156	45148116	0.07	42.81	558.43	134	470	1040	chr22	ARHGAP8
NDUFS7	chr19	1775	717	615	3100	113.38	0	1383322	1385097	159	1384050	1393325	ENST00000538929	ENST00000538929	1393325	1384050	157	1384980	1383435	0.02	73.63	2715.18	499	605	1545	chr19	NDUFS7
WSCD2	chr12	1208	404	157	1048.93	23.52	0.01	108522584	108523792	-60	108523248	108643896	ENST00000547525	ENST00000547525	108643896	108523248	-39	108523708	108522709	0.22	15.28	167.58	82	577	999	chr12	WSCD2
INO80D	chr2	4332	1857	1658	3100	81.82	0	206948251	206952583	489	206869289	206950906	ENST00000233270	ENST00000233270	206950906	206869289	515	206952579	206948202	0.02	53.18	3100	1579	1960	4377	chr2	INO80D
PTBP2	chr1	2577	1096	863	3100	126.43	0	97186567	97189144	-417	97188273	97279026	ENST00000541987	ENST00000541987	97279026	97188273	-374	97189235	97186562	0.02	82.19	3100	737	1298	2673	chr1	PTBP2
NUDT16	chr3	2081	1193	611	3100	126.43	0	131099594	131101675	5	131100629	131102283	ENST00000502852	ENST00000359850	131107674	131100609	-15	131101581	131099607	0.02	82.19	2658.83	486	1298	1974	chr3	NUDT16
LAMB2	chr3	2882	1348	777	3100	89.54	0	49168998	49171880	14	49158566	49170453	ENST00000305544	ENST00000494831	49170489	49168398	4	49171791	49169178	0.02	58.22	2597.88	582	1170	2613	chr3	LAMB2
ANKRD43	chr5	1440	618	320	3100	101.42	0	132148405	132149845	92	132149033	132152488	ENST00000378693	ENST00000378693	132152488	132149033	25	132149666	132148451	0.02	66	1625.74	317	670	1215	chr5	ANKRD43
C5orf22	chr5	2941	1842	1176	3100	106.81	0	31530909	31533850	6	31532373	31555154	ENST00000355907	ENST00000355907	31555154	31532373	8	31533927	31530836	0.02	69.55	3100	1050	1912	3091	chr5	C5orf22
RAB9B	chrX	1185	655	213	2036.59	72.31	0.01	103086370	103087555	195	103077252	103087158	ENST00000243298	ENST00000243298	103087158	103077252	250	103087534	103086282	0.06	47.09	602.1	150	735	1252	chrX	RAB9B
PDZK1IP1	chr1	1353	299	117	782.65	27.99	0.01	47657309	47658662	-1269	47649643	47656716	ENST00000371885	ENST00000371885	47656716	47649643	-1153	47658474	47657264	0.06	18.23	173.38	74	296	1210	chr1	PDZK1IP1
CCDC63	chr12	985	575	186	1604.73	63.1	0.01	111284213	111285198	-58	111284764	111345338	ENST00000545036	ENST00000308208	111345339	111284764	2	111285292	111284241	0.06	41.1	597.28	165	520	1051	chr12	CCDC63
BRK1	chr3	2066	931	977	3100	74.44	0	10156750	10158816	407	10157376	10168601	ENST00000256463	ENST00000256463	10168601	10157376	360	10158753	10156719	0.02	48.49	3100	847	785	2034	chr3	BRK1
CDKN1C	chr11	2680	713	778	3100	83.05	0	2904940	2907620	699	2904443	2906979	ENST00000380725	ENST00000380725	2906979	2904443	661	2907698	2904938	0.02	54.11	2302.24	514	790	2760	chr11	CDKN1C
CEP76	chr18	3207	1876	1033	3100	105.83	0	12701265	12704472	-95	12672631	12702773	ENST00000262127	ENST00000262127	12702773	12672631	-47	12704318	12701323	0.02	68.98	3100	1002	1259	2995	chr18	CEP76
ORAI1	chr12	2445	1027	733	3100	92.6	0	122063831	122066276	332	122064721	122079439	ENST00000537188	ENST00000537188	122079439	122064721	322	122066236	122063850	0	60.36	3189.91	713	1001	2386	chr12	ORAI1
C6orf100	chr6	1619	1068	294	2734.07	61.87	0	28910839	28912458	-5	28911654	28912314	ENST00000377186	ENST00000377186	28912314	28911654	151	28912582	28911029	0.04	40.33	867.96	216	851	1553	chr6	C6orf100
GJB6	chr13	1014	633	91	641.51	30.02	0.02	20805852	20806866	81	20796110	20806440	ENST00000400066	ENST00000400066	20806440	20796110	79	20806875	20805846	0.12	19.57	213.51	70	427	1029	chr13	GJB6
PRKG1	chr10	1684	764	368	3100	59.53	0	52750537	52752221	261	52751118	54058110	ENST00000373985	ENST00000373980	54058110	52833934	169	52834944	52833263	0.03	38.81	1065.57	252	1042	1681	chr10	PRKG1
SLCO2A1	chr3	1266	485	262	2704.18	60.94	0	133748071	133749337	54	133653455	133748758	ENST00000493729	ENST00000493729	133748758	133653455	58	133749270	133748130	0.06	39.73	629.29	163	504	1140	chr3	SLCO2A1
C3orf18	chr3	1224	598	141	979.14	44.45	0.01	50604508	50605732	-13	50596242	50605107	ENST00000441239	ENST00000441239	50605107	50596242	-21	50605719	50604537	0.07	28.98	256.04	112	530	1182	chr3	C3orf18
PLXND1	chr3	4136	3477	683	3100	67.31	0	129322435	129326571	1158	129274018	129325661	ENST00000393239	ENST00000393239	129325661	129274018	-409	129326420	129325721	0.07	43.89	503.29	110	216	699	chr3	PLXND1
PION	chr7	1880	1150	553	3100	68.61	0	77044490	77046370	-246	77026318	77045184	ENST00000430584	ENST00000257626	77045717	76940068	232	77046290	77044680	0.03	44.75	1461.54	368	955	1610	chr7	PION
FAM120B	chr6	2463	922	483	3100	80.04	0	170598580	170601043	20	170599791	170714436	ENST00000540480	ENST00000540480	170714436	170599791	109	170601099	170598702	0.02	52.23	1734.48	376	857	2397	chr6	FAM120B
SOX21	chr13	3250	1961	644	3100	72.76	0	95363081	95366331	-317	95361886	95364389	ENST00000376945	ENST00000376945	95364389	95361886	-248	95366178	95363096	0.02	47.5	1945.08	439	2172	3082	chr13	SOX21
ERCC2	chr19	1631	606	390	3100	84.66	0	45872941	45874572	29	45854246	45873786	ENST00000391941	ENST00000391941	45873786	45854246	36	45874634	45872866	0.02	55.32	1487.54	365	680	1768	chr19	ERCC2
SPTB	chr14	1924	1080	740	3100	89.08	0	65345828	65347752	-189	65215673	65346601	ENST00000556626	ENST00000556626	65346601	65215673	-238	65347821	65345858	0.02	58.22	2949.51	571	850	1963	chr14	SPTB
TIMP1	chrX	1828	755	273	2410.01	105.83	0.01	47441160	47442988	166	47441908	47444653	ENST00000441738	ENST00000441738	47444653	47441908	-1	47442644	47441170	0.03	69.18	1145.79	262	746	1474	chrX	TIMP1
RCOR3	chr1	4140	2032	1948	3100	115.97	0	211430925	211435065	220	211432775	211487361	ENST00000419091	ENST00000419091	211487361	211432775	130	211435006	211430805	0.02	75.83	3100	1671	2175	4201	chr1	RCOR3
RASIP1	chr19	1073	310	227	1954.73	55.85	0.01	49242183	49243256	1250	49223843	49243970	ENST00000222145	ENST00000222145	49243970	49223843	1663	49243079	49241535	0.07	36.53	578.92	206	954	1544	chr19	RASIP1
HOXC8	chr12	1775	906	363	2902.8	72.49	0	54402061	54403836	116	54402832	54407570	ENST00000040584	ENST00000040584	54407570	54402832	205	54403855	54402220	0.04	47.42	885.62	259	731	1635	chr12	HOXC8
NAA50	chr3	5401	2809	2326	3100	96.69	0	113461983	113467384	-42	113439777	113464641	ENST00000497525	ENST00000477813	113464906	113439162	62	113467269	113462418	0.02	63.27	3100	2075	2087	4851	chr3	NAA50
ZNF496	chr1	3621	1371	1576	3100	117.92	0	247493387	247497008	-152	247463623	247495045	ENST00000366498	ENST00000366498	247495045	247463623	-33	247496638	247493518	0.02	77.17	3100	1383	1355	3120	chr1	ZNF496
KANK2	chr19	2031	1073	600	3100	112.78	0	11306993	11309024	234	11274944	11308243	ENST00000432929	ENST00000432929	11308243	11274944	236	11308941	11307072	0.02	73.82	2428.01	449	1011	1869	chr19	KANK2
CSNK1G3	chr5	2753	1839	1138	3100	107.43	0	122846761	122849514	183	122847954	122950254	ENST00000512718	ENST00000512718	122950254	122847954	229	122849468	122846899	0.02	70.32	3100	1002	1163	2569	chr5	CSNK1G3
ATP2C1	chr3	3006	1505	1061	3100	104.62	0	130611641	130614647	-82	130613226	130653538	ENST00000509662	ENST00000505072	130656308	130613026	44	130614478	130611663	0.02	68.49	3100	870	1481	2815	chr3	ATP2C1
INO80C	chr18	1917	1229	371	3100	96.06	0	33076567	33078484	395	33034786	33077921	ENST00000283410	ENST00000283410	33077921	33034786	458	33078387	33076538	0.03	62.89	1330.81	325	1254	1849	chr18	INO80C
DNAJC28	chr21	1346	741	420	3100	104.6	0	34863204	34864550	-97	34860515	34863780	ENST00000314399	ENST00000314399	34863780	34860515	-63	34864577	34863110	0.02	68.49	1866.57	347	565	1467	chr21	DNAJC28
CDH11	chr16	2954	1726	451	3100	45.86	0	65154479	65157433	-17	64977656	65155939	ENST00000394156	ENST00000536902	65155927	65032456	324	65156654	65154551	0.03	30.03	1072.27	321	1284	2103	chr16	CDH11
DYNC1H1	chr14	3601	423	1521	3100	100.53	0	102430797	102434398	1732	102430865	102517128	ENST00000360184	ENST00000360184	102517128	102430865	1407	102433773	102430772	0.02	65.83	3100	1373	589	3001	chr14	DYNC1H1
WFS1	chr4	490	252	31	178.87	20.92	0.11	6270945	6271435	-386	6271576	6304610	ENST00000503569	ENST00000503569	6304610	6271576	-490	6271319	6270853	28.28	13.7	50.59	24	320	466	chr4	WFS1
DYNLRB1	chr20	2177	971	897	3100	90.64	0	33103377	33105554	205	33104260	33128762	ENST00000374846	ENST00000374846	33128762	33104260	254	33105553	33103475	0.02	59.36	3100	807	1331	2078	chr20	DYNLRB1
C19orf48	chr19	3490	2129	1469	3100	103.52	0	51305547	51309037	680	51300962	51307972	ENST00000345523	ENST00000345523	51307972	51300962	576	51308934	51305857	0.02	67.81	3100	1439	1827	3077	chr19	C19orf48
USH1G	chr17	1494	780	244	1737.23	43.92	0.01	72918847	72920341	-243	72912176	72919351	ENST00000319642	ENST00000319642	72919351	72912176	-155	72920054	72918959	0.1	28.77	352.9	113	568	1095	chr17	USH1G
IGF2	chr11	2763	708	361	2238.49	26.99	0.01	2158469	2161232	353	2150342	2160204	ENST00000381406	ENST00000381406	2160204	2150342	305	2161335	2158463	0.07	17.69	515.64	241	1039	2872	chr11	IGF2
PAICS	chr4	4958	2532	1225	3100	105.51	0	57299542	57304500	103	57301918	57325665	ENST00000505164	ENST00000505164	57325665	57301918	53	57304537	57299405	0.02	69.18	3100	1117	3118	5132	chr4	PAICS
TCF7	chr5	2067	603	504	3100	99.31	0	133449528	133451595	158	133450403	133483901	ENST00000395029	ENST00000395029	133483901	133450403	205	133451487	133449730	0.02	65.13	2378.45	443	721	1757	chr5	TCF7
TMOD1	chr9	1862	1057	498	3100	112.71	0	100263056	100264918	66	100263921	100363536	ENST00000259365	ENST00000259365	100363536	100263921	100	100264829	100263214	0.02	73.97	2070.32	397	894	1615	chr9	TMOD1
WBSCR27	chr7	1673	828	502	3100	114.78	0	73255856	73257529	172	73248920	73256865	ENST00000297873	ENST00000297873	73256865	73248920	96	73257687	73255850	0.02	75.34	2292.39	459	827	1837	chr7	WBSCR27
ZNF836	chr19	1046	606	86	317.27	15.17	0.06	52674257	52675303	116	52658125	52674896	ENST00000322146	ENST00000322146	52674896	52658125	29	52675351	52674382	0.02	9.96	69.96	48	510	969	chr19	ZNF836
C6orf57	chr6	1259	603	387	3100	128.25	0	71276182	71277441	191	71276620	71299272	ENST00000370474	ENST00000370474	71299272	71276620	174	71277408	71276180	0.02	84.25	1845.39	336	588	1228	chr6	C6orf57
APP	chr21	5185	4176	1422	3100	118.45	0	27538781	27543966	1598	27253643	27542972	ENST00000439274	ENST00000439274	27542972	27253643	648	27543946	27540701	0.02	77.83	3100	1194	2091	3245	chr21	APP
PYCR1	chr17	1912	1341	852	3100	86.87	0	79894065	79895977	-53	79890269	79894968	ENST00000403172	ENST00000402252	79895115	79890811	50	79895791	79894339	0.02	57.08	3100	624	1060	1452	chr17	PYCR1
C7orf26	chr7	1797	992	733	3100	109.79	0	6629233	6631030	356	6629775	6648355	ENST00000359073	ENST00000359073	6648355	6629775	360	6630971	6629299	0.02	72.15	3100	649	498	1672	chr7	C7orf26
HTR1E	chr6	1269	450	161	1291	42.81	0.01	87646681	87647950	-94	87647410	87726401	ENST00000369584	ENST00000369584	87726401	87647410	-134	87647816	87646735	0.1	28.16	350.75	108	574	1081	chr6	HTR1E
LRBA	chr4	4090	2586	1284	3100	123.06	0	151934144	151938234	230	151185683	151936419	ENST00000510413	ENST00000510413	151936419	151185683	76	151938034	151934651	0.02	80.95	3100	1071	2014	3383	chr4	LRBA
IRF9	chr14	1485	440	280	1900.86	42.33	0.01	24630160	24631645	640	24630262	24635774	ENST00000396864	ENST00000396864	24635774	24630262	662	24631433	24630416	0.07	27.85	429.4	148	198	1017	chr14	IRF9
ELMOD1	chr11	2330	1456	626	3100	93.68	0	107460658	107462988	6	107461817	107536210	ENST00000531234	ENST00000443271	107536686	107461975	-3	107462915	107461028	0.02	61.64	2387.2	461	1095	1887	chr11	ELMOD1
SLC43A1	chr11	2062	1142	943	3100	73.55	0	57281772	57283834	356	57268625	57283159	ENST00000533263	ENST00000533263	57283159	57268625	323	57283793	57281879	0.02	48.4	3060.68	628	1103	1914	chr11	SLC43A1
MED26	chr19	1089	177	376	3100	110.06	0	16739253	16740342	-782	16685718	16739015	ENST00000263390	ENST00000453758	16738754	16686841	581	16739130	16737216	0.02	72.49	3100	681	1348	1914	chr19	MED26
NUDT8	chr11	2330	1569	658	3100	78.9	0	67396518	67398848	-282	67395409	67397401	ENST00000301490	ENST00000301490	67397401	67395409	-230	67398781	67396481	0.02	51.97	2692.96	648	1625	2300	chr11	NUDT8
DGCR6L	chr22	2313	1605	615	3100	111.87	0	20306524	20308837	-77	20301799	20307603	ENST00000248879	ENST00000248879	20307603	20301799	-16	20308764	20306475	0.02	73.69	2316.57	460	1632	2289	chr22	DGCR6L
CEP78	chr9	2237	1345	963	3100	80.98	0	80849829	80852066	-30	80850978	80894606	ENST00000424347	ENST00000424347	80894606	80850978	-25	80852065	80849841	0.02	53.35	3100	943	1360	2224	chr9	CEP78
TFR2	chr7	1270	540	303	2683.09	49.01	0	100230379	100231649	-287	100218048	100230727	ENST00000544242	ENST00000544242	100230727	100218048	-397	100231826	100230423	0.04	32.29	799.16	236	614	1403	chr7	TFR2
MAGIX	chrX	1156	304	145	1206.16	49.12	0.01	49019739	49020895	-17	49020334	49022552	ENST00000425285	ENST00000376338	49024822	49020243	-7	49020827	49019645	0.1	32.38	310.23	97	392	1182	chrX	MAGIX
PI4KA	chr22	1659	1448	547	3100	116.41	0	21211472	21213131	798	21061979	21213100	ENST00000255882	ENST00000255882	21213100	21061979	89	21214300	21211722	0.02	76.74	3100	762	1792	2578	chr22	PI4KA
WDR38	chr9	1147	698	279	2694.37	68.12	0	127614949	127616096	-232	127615755	127620160	ENST00000373574	ENST00000373574	127620160	127615755	-252	127616079	127614927	0.04	44.91	949.42	221	675	1152	chr9	WDR38
FIGLA	chr2	1084	560	105	544.98	19.05	0.02	71016501	71017585	732	71004442	71017775	ENST00000332372	ENST00000332372	71017775	71004442	810	71017527	71016402	0.04	12.56	125.62	73	657	1125	chr2	FIGLA
ZNF193	chr6	1863	844	468	3100	107.33	0	28192357	28194220	171	28193117	28197008	ENST00000527436	ENST00000527436	28197008	28193117	123	28194107	28192373	0.02	70.78	2143.02	402	841	1734	chr6	ZNF193
TRIM23	chr5	3662	1371	1212	3100	94.11	0	64918632	64922294	10	64885507	64920473	ENST00000231524	ENST00000231524	64920473	64885507	96	64922147	64918606	0.02	62.07	3100	1034	1391	3541	chr5	TRIM23
C14orf178	chr14	2470	1365	986	3100	86.17	0	78225969	78228439	27	78227177	78236085	ENST00000355883	ENST00000557011	78236071	78227317	-60	78228449	78226065	0.02	56.85	3100	905	1109	2384	chr14	C14orf178
AC006273.1	chr19	1690	424	407	3100	79.13	0	821029	822719	77	812518	821951	ENST00000520876	ENST00000520876	821951	812518	86	822582	821148	0.03	52.23	1363.83	267	349	1434	chr19	AC006273.1
UAP1	chr1	2387	1511	975	3100	90.94	0	162530363	162532750	233	162531323	162569626	ENST00000271469	ENST00000271469	162569626	162531323	267	162532782	162530398	0.02	60.03	3100	822	1411	2384	chr1	UAP1
LAMA4	chr6	1133	476	157	1204.76	35.28	0.01	112574675	112575808	445	112506521	112575687	ENST00000521398	ENST00000521398	112575687	112506521	434	112575729	112574776	0.1	23.29	313.47	100	355	953	chr6	LAMA4
OCRL	chrX	1727	595	474	3100	122.12	0	128673767	128675494	378	128674252	128726538	ENST00000357121	ENST00000357121	128726538	128674252	319	128675423	128673720	0.02	80.67	1660.26	337	641	1703	chrX	OCRL
TRPC3	chr4	2153	603	377	3024.96	36.73	0	122871258	122873411	-305	122853915	122872029	ENST00000502968	ENST00000502968	122872029	122853915	-195	122873198	122871250	0.04	24.28	862.58	256	1232	1948	chr4	TRPC3
EXOC2	chr6	2329	1277	663	3100	119.15	0	691714	694043	232	629835	693111	ENST00000443083	ENST00000443083	693111	629835	232	693872	691886	0.02	78.77	3100	587	1087	1986	chr6	EXOC2
ZNF362	chr1	3308	804	739	3100	73.43	0	33720832	33724140	312	33722174	33766320	ENST00000539719	ENST00000539719	33766320	33722174	256	33723972	33720888	0	48.57	3128.01	675	1959	3084	chr1	ZNF362
BSCL2	chr11	1306	816	126	602.7	23.09	0.02	62476512	62477818	38	62472808	62477203	ENST00000532818	ENST00000532818	62477203	62472808	65	62477790	62476486	0.49	15.28	127.03	84	859	1304	chr11	BSCL2
HPS6	chr10	2577	1072	1027	3100	101.06	0	103824331	103826908	472	103825147	103827792	ENST00000299238	ENST00000299238	103827792	103825147	271	103826560	103824277	0.02	66.88	3100	902	990	2283	chr10	HPS6
CXXC4	chr4	1775	1222	365	3100	82.77	0	105411679	105413454	-99	105393345	105412467	ENST00000426831	ENST00000426831	105412467	105393345	-81	105413381	105411715	0.03	54.79	1077.71	230	1086	1666	chr4	CXXC4
CAPN7	chr3	2758	1217	1119	3100	85.35	0	15246861	15249619	490	15247750	15294425	ENST00000253693	ENST00000253693	15294425	15247750	468	15249524	15246913	0.02	56.51	3100	1004	1370	2611	chr3	CAPN7
NPR3	chr5	3230	1218	1203	3100	72.41	0	32709485	32712715	340	32710760	32786941	ENST00000415685	ENST00000415685	32786941	32710760	371	32712631	32709632	0.02	47.95	3100	935	960	2999	chr5	NPR3
SIPA1	chr11	1393	603	295	2533.66	63.5	0.01	65405083	65406476	156	65405623	65408411	ENST00000526137	ENST00000526137	65408411	65405623	223	65406454	65405239	0.05	42.07	698.17	205	475	1215	chr11	SIPA1
PM20D2	chr6	2633	1339	828	3100	112.78	0	89854982	89857615	529	89855769	89875284	ENST00000275072	ENST00000275072	89875284	89855769	389	89857404	89854913	0.02	74.72	3100	726	1210	2491	chr6	PM20D2
SLC25A17	chr22	2000	1035	591	3100	119.43	0	41214191	41216191	100	41166805	41215291	ENST00000542412	ENST00000542412	41215291	41166805	153	41216079	41214196	0.02	79.14	2281.2	471	1019	1883	chr22	SLC25A17
LARP1	chr5	1204	861	374	3100	81.81	0	154133500	154134704	-1033	154135135	154183768	ENST00000518297	ENST00000518297	154183768	154135135	-1167	154134687	154133248	0.03	54.22	1338.45	306	1140	1439	chr5	LARP1
DIXDC1	chr11	1475	518	137	973.33	48.21	0.01	111796983	111798458	-147	111797868	111846719	ENST00000529225	ENST00000529225	111846719	111797868	379	111798555	111797939	0.03	31.96	160.31	44	242	616	chr11	DIXDC1
PRKG2	chr4	1103	958	127	1014.82	51.84	0.01	82074280	82075383	54	82010647	82074886	ENST00000545647	ENST00000545647	82074886	82010647	243	82074992	82074293	0.03	34.39	162.04	40	408	699	chr4	PRKG2
PKN3	chr9	1912	924	664	3100	97.73	0	131464277	131466189	431	131464802	131483197	ENST00000291906	ENST00000291906	131483197	131464802	565	131466334	131464401	0.02	64.84	3100	725	885	1933	chr9	PKN3
SRRM1	chr1	1716	419	752	3100	88.4	0	24969715	24971431	783	24969790	24999753	ENST00000374389	ENST00000374389	24999753	24969790	794	24971497	24969672	0.02	58.65	3100	745	462	1825	chr1	SRRM1
CCT7	chr2	3819	2184	1910	3100	82.09	0	73459522	73463341	-4	73461436	73471157	ENST00000399032	ENST00000399032	73471157	73461436	-35	73463214	73459588	0.02	54.47	3100	1750	2268	3626	chr2	CCT7
SH3RF1	chr4	5805	4412	1743	3100	122.92	0	170187548	170193353	657	170190127	170191108	ENST00000510806	ENST00000510806	170191108	170190127	517	170193360	170187822	0.02	81.57	3100	1666	4123	5538	chr4	SH3RF1
SERPINH1	chr11	2723	814	1062	3100	75.88	0	75272640	75275363	92	75273909	75280005	ENST00000525611	ENST00000528990	75277889	75273872	-64	75275057	75272558	0.02	50.36	3100	751	898	2499	chr11	SERPINH1
SP5	chr2	1771	664	238	2000.86	57.32	0.01	171570612	171572383	-363	171571861	171574588	ENST00000375281	ENST00000375281	171574588	171571861	-314	171572283	171570810	0.07	38.05	531.91	156	478	1473	chr2	SP5
OCLN	chr5	2873	1259	1477	3100	74.52	0	68787484	68790357	302	68788618	68850131	ENST00000380766	ENST00000380766	68850131	68788618	389	68790290	68787724	0.02	49.47	3100	1166	1003	2566	chr5	OCLN
HELQ	chr4	2788	1263	857	3100	91.27	0	84375594	84378382	-12	84328526	84376976	ENST00000510985	ENST00000510985	84376976	84328526	13	84378263	84375663	0.02	60.59	3100	743	1216	2600	chr4	HELQ
NPY	chr7	1964	1321	165	958.24	24.08	0.01	24323493	24325457	-251	24324726	24331443	ENST00000405982	ENST00000405982	24331443	24324726	-162	24325453	24323674	0.02	15.99	182.62	96	1134	1779	chr7	NPY
FAM5B	chr1	1282	494	160	1134.22	38.67	0.01	177139653	177140935	231	177140063	177251116	ENST00000536589	ENST00000536589	177251116	177140063	274	177140918	177139757	0.02	25.68	253.94	87	400	1161	chr1	FAM5B
APBA1	chr9	1867	1104	527	3100	99.36	0	72286526	72288393	-237	72045204	72287222	ENST00000265381	ENST00000265381	72287222	72045204	-338	72288391	72286729	0.02	66.02	2074.24	388	875	1662	chr9	APBA1
VPS13A	chr9	3507	1880	1384	3100	113.38	0	79791331	79794838	419	79792665	79824349	ENST00000545365	ENST00000545365	79824349	79792665	395	79794723	79791397	0.02	75.34	3100	1231	1627	3326	chr9	VPS13A
CA13	chr8	1741	968	401	3100	65.8	0	86157106	86158847	220	86157756	86196302	ENST00000321764	ENST00000321764	86196302	86157756	202	86158670	86157246	0.03	43.73	1111.38	280	857	1424	chr8	CA13
RPL26L1	chr5	2631	1455	773	3100	118.97	0	172385152	172387783	4	172386463	172396721	ENST00000519239	ENST00000265100	172396774	172386427	-52	172387567	172385182	0.02	79.08	2949.85	594	1425	2385	chr5	RPL26L1
EMX1	chr2	2176	761	612	3100	47.83	0	73143951	73146127	-271	73145310	73152670	ENST00000473732	ENST00000394111	73161457	73143176	107	73143763	73142804	0.08	31.8	415.91	136	433	959	chr2	EMX1
FAM69B	chr9	2459	1031	768	3100	90.26	0	139606196	139608655	403	139607022	139618502	ENST00000371692	ENST00000371692	139618502	139607022	313	139608484	139606187	0.02	60.02	2115.54	484	997	2297	chr9	FAM69B
EGFLAM	chr5	1178	533	216	1896.31	51.5	0.01	38258262	38259440	340	38258511	38465123	ENST00000322350	ENST00000322350	38465123	38258511	373	38259414	38258354	0.07	34.25	513.79	139	454	1060	chr5	EGFLAM
GNPTAB	chr12	2226	1033	620	3100	102.3	0	102223294	102225520	50	102190289	102224457	ENST00000549165	ENST00000549165	102224457	102190289	86	102225484	102223258	0.02	68.04	2814.03	627	1081	2226	chr12	GNPTAB
LMO1	chr11	1326	730	272	2434.71	54.9	0.01	8289207	8290533	393	8245861	8290263	ENST00000428101	ENST00000534484	8285405	8246026	672	8285424	8284041	0.06	36.53	621.51	168	520	1383	chr11	LMO1
EIF2C4	chr1	2229	1321	723	3100	117.33	0	36273007	36275236	348	36273773	36323491	ENST00000373210	ENST00000373210	36323491	36273773	311	36275148	36273021	0.02	78.08	3100	655	1136	2127	chr1	EIF2C4
C21orf59	chr21	2475	993	1068	3100	100.53	0	33983417	33985892	7	33973977	33984662	ENST00000440966	ENST00000458138	33984865	33975535	22	33986031	33983654	0.02	66.91	3100	946	718	2377	chr21	C21orf59
PARL	chr3	2085	1315	620	3100	125.52	0	183601219	183603304	253	183551556	183602515	ENST00000449306	ENST00000449306	183602515	183551556	224	183603239	183601342	0.02	83.56	3009.83	539	1162	1897	chr3	PARL
PRCD	chr17	799	398	73	260.43	18.34	0.08	74536493	74537292	771	74536121	74541458	ENST00000397630	ENST00000397630	74541458	74536121	669	74537137	74536444	2.85	12.21	78.05	66	437	693	chr17	PRCD
C1orf38	chr1	914	516	98	759.89	44.57	0.02	28198629	28199543	7	28199079	28213184	ENST00000373921	ENST00000373921	28213184	28199079	95	28199590	28198758	0.25	29.68	159.95	50	374	832	chr1	C1orf38
BMPR2	chr2	5770	2133	2350	3100	83.28	0	203239290	203245060	18	203242157	203432474	ENST00000374574	ENST00000374574	203432474	203242157	35	203244809	203239576	0.02	55.48	3100	2161	2408	5233	chr2	BMPR2
FBXL3	chr13	2457	1421	731	3100	118.24	0	77599748	77602205	308	77579389	77601285	ENST00000355619	ENST00000355619	77601285	77579389	421	77602166	77599561	0.02	78.77	3100	681	1451	2605	chr13	FBXL3
C6orf118	chr6	1033	637	103	767.02	38.2	0.02	165722412	165723445	167	165693165	165723096	ENST00000230301	ENST00000230301	165723096	165693165	239	165723321	165722392	0.02	25.45	251.72	81	612	929	chr6	C6orf118
CPEB1	chr15	1850	1218	747	3100	76.19	0	83315482	83317332	321	83211954	83316728	ENST00000450751	ENST00000450751	83316728	83211954	309	83317341	83315496	0.02	50.77	2415.23	557	973	1845	chr15	CPEB1
C20orf166	chr20	1060	489	64	254.9	11.3	0.08	61147828	61148888	698	61147660	61167970	ENST00000370524	ENST00000370524	61167970	61147660	677	61148942	61147733	0.02	7.53	58.39	49	551	1209	chr20	C20orf166
FRY	chr13	1560	620	404	3100	68.2	0	32604907	32606467	250	32605437	32850707	ENST00000380235	ENST00000380235	32850707	32605437	196	32606333	32604933	0.03	45.45	1190.02	273	644	1400	chr13	FRY
EFNB3	chr17	1234	466	117	595.44	17.99	0.02	7607871	7609105	-32	7608520	7614696	ENST00000226091	ENST00000226091	7614696	7608520	-119	7608921	7607881	0.03	11.99	135.45	86	510	1040	chr17	EFNB3
RSPO1	chr1	1065	586	71	421.19	21.83	0.04	38099867	38100932	-62	38076951	38100337	ENST00000401071	ENST00000401071	38100337	38076951	-66	38100889	38099918	0.03	14.55	108.2	50	280	971	chr1	RSPO1
STAMBPL1	chr10	3551	863	1284	3100	100.81	0	90639185	90642736	1469	90639491	90734910	ENST00000371927	ENST00000371927	90734910	90639491	1504	90642759	90639232	0.02	67.21	3100	1184	1069	3527	chr10	STAMBPL1
STUB1	chr16	3031	1380	1110	3100	94.18	0	729186	732217	425	730276	732753	ENST00000219548	ENST00000219548	732753	730276	316	731973	729212	0.02	62.79	3100	910	1346	2761	chr16	STUB1
BAX	chr19	2555	1022	1186	3100	93.79	0	49457412	49459967	503	49458186	49465055	ENST00000293288	ENST00000293288	49465055	49458186	532	49459941	49457496	0.02	62.54	3100	1047	870	2445	chr19	BAX
CDC25C	chr5	2877	1517	1137	3100	102.71	0	137672609	137675486	-3	137621269	137674044	ENST00000513970	ENST00000415130	137667483	137621262	149	137668500	137666167	0.02	68.49	2913.83	584	1200	2333	chr5	CDC25C
TTC7B	chr14	2111	1002	528	3100	112.09	0	91281290	91283401	415	91068480	91282761	ENST00000540938	ENST00000540938	91282761	91068480	297	91283463	91281465	0.02	74.77	2011.05	449	805	1998	chr14	TTC7B
RPS6KA2	chr6	1075	580	91	579.89	24.42	0.02	167275650	167276725	-29	166921711	167276158	ENST00000506565	ENST00000506565	167276158	166921711	31	167276573	167275681	0.46	16.29	130.39	48	374	892	chr6	RPS6KA2
RORB	chr9	2413	884	509	3100	52.91	0	77111391	77113804	316	77112281	77302109	ENST00000376896	ENST00000376896	77302109	77112281	396	77113935	77111420	0.03	35.3	1218.79	374	868	2515	chr9	RORB
RP11-1070N10.3	chr14	1348	468	243	2182.33	67.27	0.01	95982217	95983565	418	95982473	95984248	ENST00000554161	ENST00000554161	95984248	95982473	370	95983501	95982186	0.05	44.9	642.75	167	520	1315	chr14	RP11-1070N10.3
GATA3	chr10	2625	684	840	3100	102.6	0	8095013	8097638	-330	8096656	8117161	ENST00000379328	ENST00000379328	8117161	8096656	-171	8097508	8095462	0.02	68.49	3100	676	231	2046	chr10	GATA3
PEBP1	chr12	2875	1576	1066	3100	98.27	0	118572704	118575579	211	118573930	118583387	ENST00000418769	ENST00000418769	118583387	118573930	114	118575394	118572695	0.02	65.61	3100	1027	1556	2699	chr12	PEBP1
COMMD5	chr8	2500	1361	1333	3100	76.72	0	146076940	146079440	-148	146076210	146078042	ENST00000529143	ENST00000533270	146078388	146076211	46	146079401	146077283	0.02	51.23	3100	1131	995	2118	chr8	COMMD5
C10orf25	chr10	910	479	53	253.98	19.65	0.08	45495972	45496882	-91	45493146	45496336	ENST00000298298	ENST00000298298	45496336	45493146	-178	45496876	45496153	0.02	13.13	73.57	44	321	723	chr10	C10orf25
LMO4	chr1	4989	506	1504	3100	114.78	0	87793348	87798337	-1508	87797351	87811091	ENST00000370542	ENST00000370542	87811091	87797351	-1595	87798284	87793227	0.02	76.71	3100	1369	1573	5057	chr1	LMO4
ESYT1	chr12	2751	1045	1091	3100	90.91	0	56521182	56523933	506	56522051	56538452	ENST00000541590	ENST00000541590	56538452	56522051	410	56523788	56521135	0.02	60.79	3100	867	1073	2653	chr12	ESYT1
ERGIC3	chr20	1672	706	609	3100	102.94	0	34129280	34130952	237	34129879	34144837	ENST00000413587	ENST00000413587	34144837	34129879	126	34130849	34129162	0.02	68.85	2063.9	508	808	1687	chr20	ERGIC3
EPAS1	chr2	4959	2034	3146	3100	89.44	0	46523565	46528524	1503	46524541	46613836	ENST00000263734	ENST00000263734	46613836	46524541	1390	46528278	46523585	0.02	59.84	3100	2448	1555	4693	chr2	EPAS1
PRPF39	chr14	2552	807	758	3100	109.45	0	45552662	45555214	628	45553310	45565431	ENST00000553605	ENST00000553605	45565431	45553310	621	45555129	45552733	0.02	73.23	3100	716	724	2396	chr14	PRPF39
RP11-176H8.1	chr14	2124	1076	519	3100	84.77	0	31925178	31927302	373	31869485	31926613	ENST00000547378	ENST00000547378	31926613	31869485	400	31927347	31925079	0.02	56.75	1855.52	475	1164	2268	chr14	RP11-176H8.1
C2orf67	chr2	3411	2077	1050	3100	122.76	0	211033666	211037077	679	210905047	211036051	ENST00000452086	ENST00000452086	211036051	210905047	619	211037019	211033845	0.02	82.19	3100	865	1897	3174	chr2	C2orf67
COL25A1	chr4	1114	684	91	540.54	19.65	0.02	110223531	110224645	-275	110222965	110223813	ENST00000505591	ENST00000505591	110223813	110222965	-297	110224537	110223683	0.34	13.16	144.67	59	569	854	chr4	COL25A1
ERCC4	chr16	2096	1093	673	3100	89.2	0	14013266	14015362	273	14014041	14042339	ENST00000389138	ENST00000389138	14042339	14014041	185	14015267	14013186	0.02	59.74	2332.39	582	1187	2081	chr16	ERCC4
ZNF703	chr8	3821	2227	1829	3100	122.6	0	37551639	37555460	240	37553309	37556192	ENST00000397235	ENST00000397235	37556192	37553309	26	37555166	37551504	0.02	82.19	3100	1417	2339	3662	chr8	ZNF703
SRPX	chrX	1926	1052	441	3100	57.89	0	38078831	38080757	358	38008592	38080152	ENST00000378533	ENST00000378533	38080152	38008592	354	38080644	38078951	0.03	38.81	1140.01	324	1093	1693	chrX	SRPX
MAGED2	chrX	2772	1053	894	3100	120.51	0	54833894	54836666	-213	54835493	54842127	ENST00000396224	ENST00000375060	54842445	54834804	312	54836387	54833846	0.02	80.82	3100	669	1089	2541	chrX	MAGED2
TBC1D9	chr4	2682	1630	898	3100	108.24	0	141676040	141678722	-107	141541919	141677274	ENST00000442267	ENST00000442267	141677274	141541919	-70	141678588	141676101	0.02	72.6	3100	734	1590	2487	chr4	TBC1D9
EDA2R	chrX	3117	2296	703	3100	105.51	0	65856470	65859587	854	65819326	65858883	ENST00000450752	ENST00000450752	65858883	65819326	608	65859507	65857042	0.02	70.78	2501.74	502	1718	2465	chrX	EDA2R
TUSC1	chr9	1932	1333	389	3100	57.85	0	25677086	25679018	804	25676396	25678856	ENST00000358022	ENST00000358022	25678856	25676396	775	25678935	25677227	0.04	38.81	923.69	233	890	1708	chr9	TUSC1
LRRN1	chr3	1719	747	193	1262.25	23.81	0.01	3840349	3842068	87	3841121	3889387	ENST00000319331	ENST00000319331	3889387	3841121	73	3842089	3840299	0.1	15.98	319.44	167	991	1790	chr3	LRRN1
NPM1	chr5	5918	1644	1880	3100	111.12	0	170813514	170819432	1588	170814885	170818373	ENST00000523622	ENST00000517671	170837887	170814120	4	170814698	170813551	0.03	74.58	1269.19	246	814	1147	chr5	NPM1
BEST4	chr1	990	529	78	477.91	31.75	0.03	45251560	45252550	1322	45249257	45253377	ENST00000372207	ENST00000372207	45253377	45249257	1310	45252487	45251647	0.9	21.31	104.79	49	469	840	chr1	BEST4
PARD3B	chr2	2430	1372	1020	3100	136.37	0	205409229	205411659	-72	205410516	206484886	ENST00000406610	ENST00000406610	206484886	205410516	-121	205411426	205409364	0.02	91.53	3100	785	1253	2062	chr2	PARD3B
SFRP4	chr7	2211	1283	577	3100	81.62	0	37955112	37957323	202	37946796	37956420	ENST00000446575	ENST00000446575	37956420	37946796	169	37957099	37955403	0.02	54.79	1551.21	389	997	1696	chr7	SFRP4
SLC45A1	chr1	1402	625	336	3100	117.33	0	8377683	8379085	215	8378169	8404227	ENST00000377479	ENST00000377479	8404227	8378169	178	8378803	8377891	0.04	78.77	777.66	143	422	912	chr1	SLC45A1
GALE	chr1	2677	1391	1003	3100	104.5	0	24125480	24128157	73	24122090	24126892	ENST00000374497	ENST00000374497	24126892	24122090	-18	24128172	24125649	0.02	70.17	3100	905	1211	2523	chr1	GALE
C19orf29	chr19	1804	1161	619	3100	85.22	0	3625473	3627277	385	3610650	3626760	ENST00000446452	ENST00000446452	3626760	3610650	470	3627113	3625466	0.02	57.24	2359.21	490	1193	1647	chr19	C19orf29
LIG1	chr19	2821	1086	1299	3100	97.65	0	48672351	48675172	-160	48618707	48673601	ENST00000427526	ENST00000427526	48673601	48618707	-168	48675055	48672484	0.02	65.61	3100	1134	977	2571	chr19	LIG1
COX6B2	chr19	1782	923	452	3100	54.18	0	55864579	55866361	712	55861076	55866182	ENST00000326529	ENST00000326529	55866182	55861076	757	55866316	55864534	0.04	36.41	962.25	333	984	1782	chr19	COX6B2
PPIB	chr15	2831	1722	1091	3100	83.97	0	64453345	64456176	643	64448011	64455404	ENST00000300026	ENST00000300026	64455404	64448011	444	64456156	64453763	0.02	56.43	3100	910	1307	2393	chr15	PPIB
HEATR1	chr1	2197	1315	903	3100	80.33	0	236766365	236768562	324	236766125	236767788	ENST00000366579	ENST00000366579	236767788	236766125	169	236768689	236766549	0.02	53.99	3100	752	1142	2140	chr1	HEATR1
YWHAQ	chr2	3821	2691	1479	3100	105.27	0	9768326	9772147	344	9724397	9770581	ENST00000539979	ENST00000539979	9770581	9724397	453	9772034	9768222	0.02	70.78	3100	1386	2785	3812	chr2	YWHAQ
BOD1	chr5	2716	1707	859	3100	124.58	0	173041568	173044284	435	173034802	173043361	ENST00000477985	ENST00000477985	173043361	173034802	166	173044259	173042130	0.02	83.77	3100	720	1216	2129	chr5	BOD1
STRADA	chr17	2879	1265	1195	3100	83.78	0	61817545	61820424	345	61780196	61819330	ENST00000392950	ENST00000392950	61819330	61780196	256	61820508	61817639	0.02	56.35	3100	1091	1344	2869	chr17	STRADA
C15orf38-AP3S2	chr15	1851	1026	725	3100	62.79	0	90455056	90456907	132	90377540	90456114	ENST00000398333	ENST00000398333	90456114	90377540	133	90456740	90455221	0.02	42.24	2024.07	528	874	1519	chr15	C15orf38-AP3S2
PARVB	chr22	1946	676	522	3100	83.68	0	44419279	44421225	70	44420182	44515814	ENST00000402876	ENST00000402876	44515814	44420182	115	44421382	44419213	0.02	56.32	2169.73	438	1410	2169	chr22	PARVB
WDR35	chr2	2600	1317	996	3100	105.83	0	20188242	20190842	341	20110021	20189883	ENST00000281405	ENST00000281405	20189883	20110021	276	20190897	20188316	0.02	71.23	3100	841	1432	2581	chr2	WDR35
SHH	chr7	1670	926	400	2965.31	42.72	0	155603826	155605496	306	155592680	155604967	ENST00000297261	ENST00000430104	155601766	155592734	131	155602573	155600696	0.04	28.77	857.34	253	858	1877	chr7	SHH
OSBPL2	chr20	2339	1179	855	3100	94.07	0	60812703	60815042	235	60813637	60855122	ENST00000253000	ENST00000253000	60855122	60813637	314	60815047	60812856	0.02	63.36	2863.8	646	1027	2191	chr20	OSBPL2
E2F4	chr16	2469	1059	1111	3100	97.72	0	67225449	67227918	615	67226068	67232821	ENST00000379378	ENST00000379378	67232821	67226068	577	67227819	67225472	0.02	65.83	3100	917	854	2347	chr16	E2F4
MYH14	chr19	1604	890	464	3100	87.55	0	50706121	50707725	38	50706885	50813799	ENST00000376965	ENST00000376965	50813799	50706885	59	50707743	50706146	0.03	58.98	1328.29	372	867	1597	chr19	MYH14
CEP104	chr1	2686	1297	819	3100	119.94	0	3772332	3775018	83	3755647	3773758	ENST00000428079	ENST00000378223	3773778	3759673	-20	3775015	3772582	0.02	80.82	3100	713	1558	2433	chr1	CEP104
C1orf96	chr1	2402	1664	1212	3100	105.24	0	229476874	229479276	189	229463283	229478264	ENST00000452552	ENST00000452552	229478264	229463283	171	229479342	229476843	0.02	70.94	3100	1099	1842	2499	chr1	C1orf96
KREMEN2	chr16	2354	728	511	3100	52.91	0	3013256	3015610	120	3014313	3018381	ENST00000319500	ENST00000319500	3018381	3014313	108	3015601	3013241	0.03	35.67	1385.16	384	718	2360	chr16	KREMEN2
HAGHL	chr16	2596	992	746	3100	43.46	0	776464	779060	491	777271	779715	ENST00000389703	ENST00000389703	779715	777271	449	778993	776447	0.02	29.3	1856.48	552	1013	2546	chr16	HAGHL
EMID2	chr7	1819	1384	499	3100	84.66	0	101005843	101007662	630	101006122	101202302	ENST00000313669	ENST00000313669	101202302	101006122	676	101007621	101005976	0.02	57.08	1528.98	315	1088	1645	chr7	EMID2
CC2D1B	chr1	2349	1269	683	3100	120.98	0	52830365	52832714	301	52818805	52831841	ENST00000371575	ENST00000371575	52831841	52818805	214	52832778	52830476	0	81.57	3159.8	614	1173	2302	chr1	CC2D1B
ULK1	chr12	2859	932	1667	3100	84.15	0	132379116	132381975	1349	132379196	132407695	ENST00000321867	ENST00000321867	132407695	132379196	1154	132381797	132378903	0.02	56.81	3100	1267	1091	2894	chr12	ULK1
NDUFA12	chr12	1734	952	629	3100	99.85	0	95396369	95398103	240	95365108	95397476	ENST00000547157	ENST00000547157	95397476	95365108	167	95398160	95396457	0.02	67.41	2636.44	595	873	1703	chr12	NDUFA12
CHSY3	chr5	2346	566	795	3100	58.68	0	129239383	129241729	391	129240165	129522327	ENST00000305031	ENST00000305031	129522327	129240165	216	129241534	129239228	0.02	39.63	2437.1	566	764	2306	chr5	CHSY3
GHR	chr5	1820	426	305	2473.1	76.06	0.01	42423279	42425099	163	42424026	42715222	ENST00000356276	ENST00000230882	42721979	42423879	-75	42424497	42423111	0.04	51.37	823.91	191	583	1386	chr5	GHR
P2RX2	chr12	1025	482	82	473.41	20.58	0.03	133194660	133195685	-193	133195366	133198972	ENST00000389110	ENST00000389110	133198972	133195366	-141	133195587	133194862	1.2	13.9	97.92	38	235	725	chr12	P2RX2
HNRPDL	chr4	5740	2964	1963	3100	123.7	0	83347340	83353080	384	83345782	83350594	ENST00000349655	ENST00000349655	83350594	83345782	322	83352960	83347584	0.02	83.56	3100	1791	2857	5376	chr4	HNRPDL
C3orf54	chr3	1562	457	484	3100	96.3	0	49839914	49841476	8	49840687	49842463	ENST00000333323	ENST00000333323	49842463	49840687	-1	49841448	49839924	0.02	65.07	1972.97	378	418	1524	chr3	C3orf54
KLF12	chr13	4346	2560	1516	3100	132.79	0	74706866	74711212	-645	74269536	74708394	ENST00000377666	ENST00000377666	74708394	74269536	-575	74711115	74706824	0.02	89.73	3100	1283	2147	4291	chr13	KLF12
FBXO42	chr1	2638	1528	808	3100	93.38	0	16677096	16679734	534	16573334	16678949	ENST00000375592	ENST00000375592	16678949	16573334	439	16679720	16677300	0	63.11	3208.36	686	1507	2420	chr1	FBXO42
ALK	chr2	1998	1200	255	1698.19	41.68	0.01	30143178	30145176	255	29415640	30144432	ENST00000389048	ENST00000389048	30144432	29415640	392	30144784	30143296	0.08	28.18	399.3	149	978	1488	chr2	ALK
ERICH1	chr8	2302	1064	926	3100	111.43	0	679848	682150	198	564746	681197	ENST00000522706	ENST00000522706	681197	564746	174	682145	679900	0.02	75.34	3100	729	1003	2245	chr8	ERICH1
PCBP4	chr3	2299	1286	612	3100	91.99	0	52000454	52002753	-130	51991470	52001473	ENST00000355852	ENST00000355852	52001473	51991470	-226	52002696	52000703	0.02	62.21	2482.65	513	1041	1993	chr3	PCBP4
RSPRY1	chr16	2681	445	1214	3100	98.42	0	57220179	57222860	1274	57220245	57273869	ENST00000537866	ENST00000537866	57273869	57220245	999	57222350	57220138	0.02	66.59	3100	1048	246	2212	chr16	RSPRY1
IFT172	chr2	1644	822	452	3100	81.49	0	27711665	27713309	137	27667238	27712624	ENST00000260570	ENST00000260570	27712624	27667238	142	27713364	27711599	0.03	55.2	1417.49	395	888	1765	chr2	IFT172
CTC-236F12.4	chr5	1845	1017	514	3100	67.09	0	55776087	55777932	586	55753622	55777596	ENST00000506836	ENST00000506836	55777596	55753622	604	55777934	55776050	0.02	45.45	1552.61	360	1023	1884	chr5	CTC-236F12.4
C1orf31	chr1	2847	1535	1173	3100	85.67	0	234507794	234510641	4	234509213	234519793	ENST00000424237	ENST00000424237	234519793	234509213	40	234510542	234507964	0.02	58.04	3100	1038	1351	2578	chr1	C1orf31
MORC2	chr22	3456	1977	1075	3100	107.53	0	31363822	31367278	-1266	31322596	31364284	ENST00000397641	ENST00000397641	31364284	31322596	-1232	31367123	31363909	0.02	72.85	3100	992	1864	3214	chr22	MORC2
SHFM1	chr7	2209	1227	716	3100	115.08	0	96337627	96339836	431	96302769	96339163	ENST00000413065	ENST00000413065	96339163	96302769	394	96339723	96337815	0	77.98	3157.15	609	1044	1908	chr7	SHFM1
MSN	chrX	3460	887	962	3100	131.4	0	64886989	64890449	1182	64887537	64961791	ENST00000360270	ENST00000360270	64961791	64887537	1105	64890142	64887142	0.02	89.04	3100	884	718	3000	chrX	MSN
ATAD1	chr10	3900	2453	1243	3100	106.49	0	89575371	89579271	596	89519512	89577917	ENST00000541004	ENST00000541004	89577917	89519512	253	89579209	89576119	0.02	72.18	3100	1076	1700	3090	chr10	ATAD1
TMEM121	chr14	2030	1340	578	3100	64	0	105991938	105993968	13	105992940	105996539	ENST00000392519	ENST00000431372	105996539	105994961	-325	105995173	105994098	0.07	43.38	446.04	140	574	1075	chr14	TMEM121
DLG3	chrX	1468	459	334	3100	72.57	0	69671762	69673230	341	69672155	69725337	ENST00000374355	ENST00000374355	69725337	69672155	274	69673076	69671783	0.04	49.19	979.98	234	410	1293	chrX	DLG3
WWP1	chr8	4165	1635	1256	3100	95.24	0	87353666	87357831	781	87354967	87480732	ENST00000517970	ENST00000517970	87480732	87354967	-722	87354669	87353821	0.04	64.58	782.92	147	645	848	chr8	WWP1
DUSP3	chr17	2411	1127	1084	3100	89.14	0	41854845	41857256	254	41845760	41856305	ENST00000397937	ENST00000397937	41856305	41845760	218	41857324	41854850	0.02	60.45	3100	1026	1128	2474	chr17	DUSP3
ANKRD17	chr4	3860	1767	1409	3100	111.55	0	74122367	74126227	205	73987407	74124502	ENST00000411811	ENST00000509867	74088787	73941403	129	74089284	74088032	0.06	75.65	627.58	119	593	1252	chr4	ANKRD17
POPDC3	chr6	2285	976	529	3100	100.96	0	105626533	105628818	59	105606155	105627735	ENST00000254765	ENST00000254765	105627735	105606155	248	105628624	105626350	0.02	68.49	2161.36	444	1161	2274	chr6	POPDC3
SLC2A8	chr9	1796	512	952	3100	112.73	0	130159324	130161120	-240	130160462	130167754	ENST00000439597	ENST00000439597	130167754	130160462	-284	130161024	130159331	0.02	76.48	3100	701	327	1693	chr9	SLC2A8
MAP3K5	chr6	2717	1890	763	3100	72.21	0	137112221	137114938	76	136900967	137113656	ENST00000367768	ENST00000367768	137113656	136900967	9	137114920	137112374	0.02	49	2850.12	631	1576	2546	chr6	MAP3K5
KCND3	chr1	2127	1107	210	1553.49	39.11	0.01	112531644	112533771	-930	112318431	112531777	ENST00000302127	ENST00000302127	112531777	112318431	-634	112533135	112531688	0.08	26.54	387.31	122	853	1447	chr1	KCND3
SCMH1	chr1	2900	1746	889	3100	115.61	0	41705872	41708772	460	41492874	41707782	ENST00000337495	ENST00000337495	41707782	41492874	441	41708807	41705875	0.02	78.46	3100	759	1756	2932	chr1	SCMH1
PPAP2C	chr19	659	243	53	348.72	30.92	0.05	291614	292273	-508	281048	291435	ENST00000434325	ENST00000434325	291435	281048	-492	292253	291602	0.76	20.99	109.26	37	251	651	chr19	PPAP2C
PRKG2	chr4	1315	634	224	2133.38	55.48	0.01	82135612	82136927	-51	82010583	82136218	ENST00000418486	ENST00000418486	82136218	82010583	-24	82136957	82135527	0.07	37.67	554.95	166	740	1430	chr4	PRKG2
FAM184A	chr6	1688	791	357	3100	71.85	0	119399026	119400714	38	119280994	119399908	ENST00000338891	ENST00000338891	119399908	119280994	104	119400678	119398929	0.03	48.8	1380.49	290	1024	1749	chr6	FAM184A
CDKN1A	chr6	8554	2893	2232	3100	105.16	0	36643931	36652485	1710	36646498	36653701	ENST00000373711	ENST00000373711	36653701	36646498	1029	36649174	36645880	0.02	71.43	3100	1449	1077	3294	chr6	CDKN1A
DCUN1D2	chr13	3262	2001	1228	3100	116.41	0	114143502	114146764	-110	114117166	114145023	ENST00000375399	ENST00000496873	114145266	114128525	57	114146754	114143664	0.02	79.08	3100	1050	1838	3090	chr13	DCUN1D2
FAM164A	chr8	2300	1006	778	3100	166.67	0	79577478	79579778	346	79578282	79629935	ENST00000263849	ENST00000263849	79629935	79578282	268	79579715	79577385	0.02	113.23	3100	630	1096	2330	chr8	FAM164A
KIAA0930	chr22	2591	1239	288	2192.55	41.45	0.01	45606853	45609444	220	45591709	45608369	ENST00000251993	ENST00000251993	45608369	45591709	204	45609315	45607015	0.04	28.16	866.29	253	1711	2300	chr22	KIAA0930
NINJ2	chr12	1480	421	277	2066.52	36.28	0.01	751384	752864	678	674526	752802	ENST00000433832	ENST00000433832	752802	674526	711	752804	751377	0.07	24.66	514.09	191	864	1427	chr12	NINJ2
EBF4	chr20	2252	1471	661	3100	53.9	0	2672674	2674926	276	2673524	2740753	ENST00000380648	ENST00000539912	2740753	2732764	-46	2733935	2731500	0.02	36.64	1645.71	528	1609	2435	chr20	EBF4
ORAI2	chr7	2017	893	751	3100	127.31	0	102073373	102075390	358	102074023	102089163	ENST00000403646	ENST00000403646	102089163	102074023	294	102075300	102073335	0.02	86.55	3100	609	901	1965	chr7	ORAI2
ZNF532	chr18	2889	716	514	3100	66.03	0	56529743	56532632	1355	56529832	56653712	ENST00000336078	ENST00000336078	56653712	56529832	1483	56532649	56529982	0.03	44.9	1457.26	367	1074	2667	chr18	ZNF532
ALG8	chr11	2157	962	766	3100	96.3	0	77849555	77851712	4	77811993	77850638	ENST00000376156	ENST00000376156	77850638	77811993	83	77851688	77849421	0.02	65.5	2817.65	647	1064	2267	chr11	ALG8
C6orf162	chr6	1358	707	418	3100	120.82	0	88031757	88033115	125	88032311	88052040	ENST00000229570	ENST00000229570	88052040	88032311	205	88033219	88031813	0.02	82.19	2069.92	366	611	1406	chr6	C6orf162
MMD2	chr7	1139	442	79	478.64	30.02	0.03	4998245	4999384	7	4945620	4998822	ENST00000406755	ENST00000401401	4998844	4945629	-64	4999405	4998411	0.25	20.43	160.37	54	690	994	chr7	MMD2
MEGF11	chr15	2008	1266	687	3100	40.76	0	66544536	66546544	455	66201413	66545995	ENST00000395614	ENST00000395614	66545995	66201413	429	66546502	66544630	0.02	27.74	2075.81	542	780	1872	chr15	MEGF11
KB-1980E6.3	chr8	1443	817	277	2458.25	60.39	0.01	103540409	103541852	147	103540983	103542029	ENST00000523572	ENST00000523572	103542029	103540983	132	103541899	103540331	0.04	41.1	971.56	251	869	1568	chr8	KB-1980E6.3
GPR113	chr2	2184	414	973	3100	103.43	0	26568899	26571083	-306	26531263	26569685	ENST00000333478	ENST00000333478	26569685	26531263	-257	26570972	26568912	0.02	70.4	3100	886	394	2060	chr2	GPR113
PCDH19	chrX	1658	922	234	2044.7	53.66	0.01	99664238	99665896	204	99546644	99665271	ENST00000255531	ENST00000255531	99665271	99546644	253	99665696	99664340	0.07	36.53	495.09	123	424	1356	chrX	PCDH19
CSGALNACT2	chr10	3078	1280	1377	3100	122.27	0	43632394	43635472	-1	43633934	43680756	ENST00000374466	ENST00000374464	43657669	43633934	104	43635507	43632570	0.02	83.25	3100	1159	1521	2937	chr10	CSGALNACT2
UBE2G2	chr21	2813	1209	1049	3100	135.81	0	46220257	46223070	25	46191210	46221689	ENST00000330942	ENST00000330942	46221689	46191210	64	46222938	46220311	0.02	92.47	3100	939	1240	2627	chr21	UBE2G2
CPPED1	chr16	2244	1424	642	3100	66.38	0	12896212	12898456	374	12757344	12897708	ENST00000261660	ENST00000261660	12897708	12757344	301	12898420	12896393	0.02	45.21	1958.23	541	1240	2027	chr16	CPPED1
GDPD5	chr11	2685	1257	1081	3100	91.92	0	75235345	75238030	179	75145686	75236867	ENST00000376282	ENST00000376282	75236867	75145686	88	75237947	75235610	0.02	62.62	3100	809	1753	2337	chr11	GDPD5
IRS4	chrX	1977	1286	273	2232.06	36.63	0.01	107978528	107980505	134	107975712	107979651	ENST00000372129	ENST00000372129	107979651	107975712	222	107980487	107978371	0.07	24.96	551.16	183	1713	2116	chrX	IRS4
MXD4	chr4	853	395	233	2431.01	77.61	0.01	2264042	2264895	-447	2249159	2264021	ENST00000337190	ENST00000337190	2264021	2249159	-526	2264926	2264169	0.04	52.93	873.38	178	233	757	chr4	MXD4
BRP44L	chr6	2814	1892	951	3100	107.45	0	166794911	166797725	168	166778407	166796486	ENST00000392123	ENST00000392123	166796486	166778407	165	166797641	166795001	0.02	73.29	3100	759	1787	2640	chr6	BRP44L
ZFP37	chr9	1946	945	641	3100	87.4	0	115817899	115819845	96	115804974	115818968	ENST00000553380	ENST00000553380	115818968	115804974	84	115819763	115818005	0.02	59.63	2582.49	570	859	1758	chr9	ZFP37
PDE4C	chr19	960	653	153	1114.82	49.57	0.01	18334562	18335522	261	18318771	18335303	ENST00000447275	ENST00000447275	18335303	18318771	-111	18336141	18334687	0.1	33.82	345.28	161	534	1454	chr19	PDE4C
C8orf85	chr8	1109	823	78	474.82	24.37	0.03	117950072	117951181	188	117950438	117956726	ENST00000378279	ENST00000378279	117956726	117950438	271	117951158	117950260	2.76	16.63	78.43	38	285	898	chr8	C8orf85
KIF9	chr3	3155	1339	1245	3100	122.42	0	47322612	47325767	52	47308531	47324242	ENST00000456548	ENST00000456548	47324242	47308531	73	47325881	47322457	0.02	83.56	3100	1058	2125	3424	chr3	KIF9
TMEM196	chr7	1412	720	103	445.52	15.04	0.04	19812033	19813445	78	19761476	19812817	ENST00000493519	ENST00000493519	19812817	19761476	166	19813199	19812102	1.85	10.27	87.37	55	675	1097	chr7	TMEM196
PRMT2	chr21	2164	1096	552	3100	146.44	0	48054633	48056797	122	48055593	48085036	ENST00000440086	ENST00000440086	48085036	48055593	80	48056653	48054694	0.02	100	2605.7	494	1056	1959	chr21	PRMT2
FAM192A	chr16	1859	1446	776	3100	105.31	0	57218188	57220047	858	57186387	57219976	ENST00000309137	ENST00000309137	57219976	57186387	679	57220043	57218551	0.02	71.92	3100	644	1045	1492	chr16	FAM192A
RP4-788L13.1	chr1	1270	710	144	918.61	25.52	0.01	99729503	99730773	290	99729848	99772111	ENST00000263178	ENST00000263178	99772111	99729848	222	99730635	99729506	0.12	17.43	222.63	93	454	1129	chr1	RP4-788L13.1
TSC22D1	chr13	4820	2776	1541	3100	140.98	0	45148344	45153164	-53	45007655	45150701	ENST00000458659	ENST00000261489	45010981	45007665	795	45012115	45008256	0.02	96.29	3100	893	1701	3859	chr13	TSC22D1
CEACAM5	chr19	714	308	127	706.96	33.03	0.02	42210543	42211257	-1604	42212504	42233718	ENST00000221992	ENST00000221992	42233718	42212504	-1587	42211334	42210499	0.22	22.56	170.04	100	343	835	chr19	CEACAM5
C10orf118	chr10	3273	1889	1204	3100	78.31	0	115931903	115935176	366	115884847	115933906	ENST00000430353	ENST00000430353	115933906	115884847	175	115935155	115932306	0.02	53.49	3100	1056	1330	2849	chr10	C10orf118
LRRCC1	chr8	1676	845	611	3100	91.05	0	86018689	86020365	145	86019382	86058311	ENST00000360375	ENST00000360375	86058311	86019382	141	86020366	86018681	0.02	62.21	2233.33	452	821	1685	chr8	LRRCC1
PJA1	chrX	1738	701	425	3100	92.22	0	68384433	68386171	-8	68380582	68385294	ENST00000396010	ENST00000374584	68385280	68380697	78	68386008	68384396	0.03	63.01	1458.9	315	721	1612	chrX	PJA1
HSPB8	chr12	2868	682	429	2311.68	21.92	0.01	119616202	119619070	241	119617395	119658936	ENST00000541798	ENST00000541798	119658936	119617395	138	119618802	119616264	0.21	14.98	178.27	166	475	2538	chr12	HSPB8
MTIF2	chr2	2175	976	744	3100	100.22	0	55495070	55497245	16	55490964	55496174	ENST00000417363	ENST00000412530	55496274	55490973	-11	55497301	55495269	0.02	68.49	3100	700	773	2032	chr2	MTIF2
IFI27L2	chr14	1786	631	258	1876.81	37.35	0.01	94595196	94596982	-88	94594118	94596001	ENST00000238609	ENST00000238609	94596001	94594118	-82	94596845	94595322	0.06	25.53	617.34	189	534	1523	chr14	IFI27L2
C10orf67	chr10	907	380	139	1195.43	54.11	0.01	23633013	23633920	307	23605666	23633774	ENST00000323327	ENST00000323327	23633774	23605666	217	23634069	23633045	0.1	36.99	312.48	103	333	1024	chr10	C10orf67
CFL2	chr14	2451	1550	967	3100	143.89	0	35182167	35184618	49	35182064	35183442	ENST00000556161	ENST00000556161	35183442	35182064	3	35184621	35182257	0.02	98.38	3100	832	1455	2364	chr14	CFL2
STAC	chr3	1936	1064	643	3100	79.37	0	36421097	36423033	0	36422065	36570239	ENST00000434649	ENST00000457375	36587980	36421995	-58	36422755	36421119	0.02	54.27	2116.75	444	815	1636	chr3	STAC
STAG3L4	chr7	2649	1089	736	3100	140.22	0	66766169	66768818	-114	66767608	66786513	ENST00000416602	ENST00000416602	66786513	66767608	-121	66768721	66766253	0.02	95.89	3100	637	998	2468	chr7	STAG3L4
JAGN1	chr3	2133	910	914	3100	107.94	0	9931690	9933823	465	9932291	9935532	ENST00000543379	ENST00000543379	9935532	9932291	503	9933824	9931764	0.02	73.82	3100	847	819	2060	chr3	JAGN1
TMEM45A	chr3	1720	568	413	3193.71	46.56	0	100210570	100212290	-33	100211463	100296288	ENST00000323523	ENST00000323523	100296288	100211463	-126	100212176	100210498	0.04	31.85	937.01	327	647	1678	chr3	TMEM45A
SOX9	chr17	3211	1595	1562	3100	79.13	0	70115908	70119119	349	70117164	70120727	ENST00000455872	ENST00000455872	70120727	70117164	508	70119501	70115843	0.02	54.14	3100	1549	1829	3658	chr17	SOX9
ACVR2A	chr2	2747	736	1044	3100	87.21	0	148600945	148603692	133	148602185	148685498	ENST00000404590	ENST00000404590	148685498	148602185	125	148603671	148600949	0.02	59.69	3100	845	755	2722	chr2	ACVR2A
RCCD1	chr15	2894	835	832	3100	85.84	0	91497504	91500398	-75	91499026	91505451	ENST00000556618	ENST00000556618	91505451	91499026	1	91500384	91497670	0.02	58.76	3100	846	658	2714	chr15	RCCD1
WDR19	chr4	660	437	56	390.35	30.02	0.04	39183210	39183870	-484	39184024	39287430	ENST00000399820	ENST00000399820	39287430	39184024	-543	39183841	39183121	0.26	20.55	158.26	53	566	720	chr4	WDR19
CORO1A	chr16	1420	650	260	2080.97	57.03	0.01	30194067	30195487	-115	30194892	30200397	ENST00000219150	ENST00000219150	30200397	30194892	-58	30195639	30194028	0.04	39.04	762.71	210	717	1611	chr16	CORO1A
C10orf58	chr10	2211	1239	803	3100	90.67	0	82167180	82169391	35	82168250	82192753	ENST00000372185	ENST00000372185	82192753	82168250	58	82169393	82167224	0.02	62.07	3100	718	1203	2169	chr10	C10orf58
SCIN	chr7	1488	796	352	3100	73.37	0	12609449	12610937	-119	12610312	12693228	ENST00000297029	ENST00000297029	12693228	12610312	-53	12610897	12609621	0.04	50.23	998.48	218	736	1276	chr7	SCIN
LUZP1	chr1	1228	662	150	1230.56	40.02	0.01	23503710	23504938	-23	23410523	23504301	ENST00000302291	ENST00000302291	23504301	23410523	115	23504718	23503654	0.09	27.4	291.92	85	420	1064	chr1	LUZP1
SALL4	chr20	2110	1543	769	3100	58.23	0	50416427	50418537	1465	50400804	50418947	ENST00000371539	ENST00000371539	50418947	50400804	1336	50418565	50416657	0.02	39.89	1928.5	490	1301	1908	chr20	SALL4
OGDH	chr7	2607	1378	833	3100	89.42	0	44644932	44647539	-2	44646238	44748665	ENST00000222673	ENST00000222673	44748665	44646238	-3	44647541	44644928	0.02	61.26	3009.31	744	1384	2613	chr7	OGDH
DKC1	chrX	2697	1181	810	3100	126.64	0	153990314	153993011	496	153991166	153997566	ENST00000413910	ENST00000413910	153997566	153991166	527	153993046	153990340	0.02	86.76	3100	730	1333	2706	chrX	DKC1
FOXQ1	chr6	3235	949	736	3100	74.96	0	1311571	1314806	513	1312675	1314992	ENST00000296839	ENST00000296839	1314992	1312675	515	1314637	1311744	0.02	51.37	2666.74	532	1500	2893	chr6	FOXQ1
C6orf35	chr6	2161	922	570	3100	74.08	0	157743484	157745645	68	157739299	157744633	ENST00000367144	ENST00000367144	157744633	157739299	48	157745612	157743557	0.02	50.77	2120.78	535	849	2055	chr6	C6orf35
RCBTB2	chr13	1770	1113	454	3100	88.55	0	49106005	49107775	323	49076879	49107213	ENST00000544904	ENST00000544904	49107213	49076879	310	49107750	49106056	0.02	60.69	1613	312	650	1694	chr13	RCBTB2
SLC12A7	chr5	2315	1240	1168	3100	88.36	0	1110416	1112731	576	1050499	1112150	ENST00000264930	ENST00000264930	1112150	1050499	567	1112653	1110512	0.02	60.56	3100	1014	1324	2141	chr5	SLC12A7
ADM2	chr22	1805	1003	428	3100	89.14	0	50919445	50921250	194	50920153	50921369	ENST00000395737	ENST00000395737	50921369	50920153	148	50921105	50919498	0.04	61.15	927.28	190	591	1607	chr22	ADM2
ZER1	chr9	2015	999	912	3100	98.58	0	131532875	131534890	289	131492065	131534172	ENST00000291900	ENST00000291900	131534172	131492065	247	131534858	131532991	0.02	67.64	3100	697	906	1867	chr9	ZER1
CTDSPL	chr3	2951	1663	795	3100	109.79	0	37902130	37905081	-59	37903665	38025960	ENST00000273179	ENST00000273179	38025960	37903665	-70	37904795	37902395	0.02	75.34	2891.02	622	1416	2400	chr3	CTDSPL
EDARADD	chr1	2120	1063	861	3100	106.41	0	236557834	236559954	178	236558716	236648026	ENST00000359362	ENST00000359362	236648026	236558716	219	236559924	236557946	0.02	73.06	3100	739	1021	1978	chr1	EDARADD
HES6	chr2	1798	859	523	3100	105.12	0	239147622	239149420	78	239147246	239148599	ENST00000409182	ENST00000409182	239148599	239147246	93	239149388	239147623	0.02	72.18	2331.29	486	885	1765	chr2	HES6
TOP2B	chr3	3796	2709	1617	3100	80.8	0	25703576	25707372	314	25639490	25705788	ENST00000264331	ENST00000264331	25705788	25639490	140	25707204	25704091	0.02	55.52	3100	1370	2173	3113	chr3	TOP2B
BFSP1	chr20	1716	1011	748	3100	64.34	0	17511044	17512760	112	17474550	17512014	ENST00000377873	ENST00000377873	17512014	17474550	-48	17512923	17511201	0.02	44.21	3042	691	955	1722	chr20	BFSP1
TAF9	chr5	3793	1827	1487	3100	96.75	0	68663377	68667170	30	68661184	68665304	ENST00000512152	ENST00000512152	68665304	68661184	7	68667164	68663430	0.02	66.48	3100	1274	1784	3734	chr5	TAF9
CNTROB	chr17	3377	1674	1595	3100	91.68	0	7833971	7837348	122	7835537	7852895	ENST00000380255	ENST00000380255	7852895	7835537	159	7837252	7834140	0.02	63.01	3100	1549	997	3112	chr17	CNTROB
AIM2	chr1	1014	303	83	415.07	21.17	0.04	159111434	159112448	-1643	159033369	159110298	ENST00000368129	ENST00000368129	159110298	159033369	-1463	159112230	159111292	0.88	14.55	105.59	49	357	938	chr1	AIM2
SLC44A2	chr19	1368	504	452	3100	142.8	0	10712800	10714168	363	10713121	10755235	ENST00000407327	ENST00000407327	10755235	10713121	358	10714093	10712866	0.02	98.17	1748.38	312	447	1227	chr19	SLC44A2
PAX1	chr20	910	386	80	315.55	20.51	0.06	21685958	21686868	116	21686297	21696620	ENST00000398485	ENST00000398485	21696620	21686297	91	21686815	21685961	1.65	14.1	89.53	65	414	854	chr20	PAX1
PNPLA6	chr19	3258	1530	1217	3100	97.95	0	7598261	7601519	254	7599636	7626653	ENST00000450331	ENST00000450331	7626653	7599636	339	7601518	7598433	0.02	67.35	3100	903	2330	3085	chr19	PNPLA6
IL12A	chr3	1356	594	492	3100	64.25	0	159706059	159707415	-4	159706741	159713458	ENST00000480787	ENST00000466512	159713806	159706741	18	159707349	159706170	0.02	44.18	1657.61	395	468	1179	chr3	IL12A
ICA1	chr7	2022	1199	863	3100	75.04	0	8300466	8302488	205	8152939	8301682	ENST00000396675	ENST00000396675	8301682	8152939	173	8302499	8300518	0.02	51.6	3015.6	629	1158	1981	chr7	ICA1
ARSA	chr22	2247	1095	579	3100	87.97	0	51065258	51067505	201	51063456	51066583	ENST00000395621	ENST00000395621	51066583	51063456	108	51067436	51065513	0.02	60.5	2324.07	486	829	1923	chr22	ARSA
SLC35D1	chr1	3034	2357	949	3100	107.33	0	67517637	67520671	-424	67473197	67518730	ENST00000506472	ENST00000235345	67519782	67465015	436	67520636	67518056	0.02	73.82	3100	810	1710	2580	chr1	SLC35D1
ARRDC4	chr15	2727	1368	965	3100	85.2	0	98502685	98505412	120	98503928	98517068	ENST00000268042	ENST00000268042	98517068	98503928	20	98504930	98502966	0.02	58.6	2584.48	607	1084	1964	chr15	ARRDC4
PRKD1	chr14	2654	1404	1034	3100	81.88	0	30395168	30397822	353	30046148	30396848	ENST00000415220	ENST00000415220	30396848	30046148	270	30397762	30395393	0.02	56.34	3100	841	1142	2369	chr14	PRKD1
NAT14	chr19	1886	661	909	3100	95.7	0	55995729	55997615	78	55996594	55998935	ENST00000205194	ENST00000205194	55998935	55996594	-31	55997481	55995644	0.02	65.85	3100	680	748	1837	chr19	NAT14
SNX4	chr3	1795	1015	638	3100	143.71	0	125237881	125239676	246	125166555	125239025	ENST00000536067	ENST00000536067	125239025	125166555	251	125239703	125237844	0.02	98.93	3085.74	527	1061	1859	chr3	SNX4
DHX57	chr2	2265	1003	1091	3100	85.67	0	39101924	39104189	-7	39024871	39103049	ENST00000295373	ENST00000355320	39103021	39065924	17	39104171	39101837	0.02	58.98	3100	944	1056	2334	chr2	DHX57
ADAMTS3	chr4	1948	449	217	1465.21	33.16	0.01	73433429	73435377	113	73146686	73434516	ENST00000286657	ENST00000286657	73434516	73146686	94	73435264	73433579	0.06	22.83	464.01	154	277	1685	chr4	ADAMTS3
NFKBIE	chr6	2953	2255	741	3100	97.66	0	44230684	44233637	1339	44225919	44233500	ENST00000275015	ENST00000275015	44233500	44225919	1335	44233617	44230713	0.02	67.25	3008.3	645	2285	2904	chr6	NFKBIE
DST	chr6	3619	1354	1123	3100	118.24	0	56817705	56821324	-88	56505265	56819426	ENST00000449297	ENST00000312431	56707943	56322787	625	56709373	56705262	0.02	81.43	3100	898	2416	4111	chr6	DST
FAM59B	chr2	1815	1080	413	3100	77.64	0	26395113	26396928	60	26395960	26412513	ENST00000401533	ENST00000401533	26412513	26395960	123	26396946	26395220	0.03	53.48	1079.23	290	984	1726	chr2	FAM59B
EXTL2	chr1	3819	2487	1189	3100	81.84	0	101359337	101363156	307	101337943	101361554	ENST00000370114	ENST00000370114	101361554	101337943	295	101363128	101359390	0.02	56.38	3100	1048	2571	3738	chr1	EXTL2
COL22A1	chr8	889	566	64	304.37	17.23	0.07	139925932	139926821	-140	139600479	139926236	ENST00000545577	ENST00000545577	139926236	139600479	-215	139926881	139926022	0.02	11.87	56.99	50	488	859	chr8	COL22A1
PDZK1IP1	chr1	986	456	69	373.26	21.17	0.05	47655166	47656152	68	47649265	47655727	ENST00000294338	ENST00000294338	47655727	47649265	86	47656138	47655144	0.02	14.59	87.43	42	410	994	chr1	PDZK1IP1
PLD5	chr1	2376	942	910	3100	95.24	0	242686625	242689001	7	242252638	242687820	ENST00000536534	ENST00000536534	242687820	242252638	-17	242688953	242686721	0.02	65.64	3100	696	867	2232	chr1	PLD5
SPG7	chr16	3125	1697	1404	3100	109.3	0	89573256	89576381	0	89574819	89604129	ENST00000341316	ENST00000341316	89604129	89574819	109	89576417	89573440	0.02	75.34	3100	1284	1519	2977	chr16	SPG7
CCDC51	chr3	2469	1106	734	3100	106.58	0	48480735	48483204	-103	48476352	48481866	ENST00000438370	ENST00000438370	48481866	48476352	-109	48483262	48480689	0.02	73.47	3100	694	674	2573	chr3	CCDC51
TREX1	chr3	1320	290	128	912	28.81	0.01	48507093	48508413	92	48507661	48509044	ENST00000456089	ENST00000456089	48509044	48507661	225	48508555	48507218	0.08	19.86	384.62	130	522	1337	chr3	TREX1
FDX1	chr11	2957	1231	854	3100	118.24	0	110300055	110303012	926	110300607	110335605	ENST00000260270	ENST00000260270	110335605	110300607	943	110302845	110300256	0.02	81.51	3100	738	745	2589	chr11	FDX1
NKD1	chr16	1963	879	664	3100	87.42	0	50581155	50583118	-104	50582241	50670647	ENST00000268459	ENST00000268459	50670647	50582241	-78	50583149	50581176	0.02	60.27	2730.52	512	1339	1973	chr16	NKD1
SYT1	chr12	3083	1053	1304	3100	85.67	0	79256836	79259919	-71	79258449	79845786	ENST00000261205	ENST00000261205	79845786	79258449	-67	79259771	79256993	0.02	59.08	3100	1039	891	2778	chr12	SYT1
MAFG	chr17	3610	1501	2029	3100	85.07	0	79883644	79887254	139	79876149	79885588	ENST00000357736	ENST00000392366	79881408	79876149	-156	79883400	79879729	0.02	58.67	3100	853	1219	3671	chr17	MAFG
CXXC1	chr18	2319	1185	629	3100	117.33	0	47812747	47815066	767	47808713	47814674	ENST00000285106	ENST00000285106	47814674	47808713	781	47815047	47812738	0	80.95	3166.85	615	1203	2309	chr18	CXXC1
SLAIN2	chr4	3288	1802	1035	3100	81.88	0	48342227	48345515	532	48343339	48428076	ENST00000264313	ENST00000264313	48428076	48343339	-565	48343294	48342254	0.04	56.51	717.07	156	775	1040	chr4	SLAIN2
TNPO1	chr5	4541	1934	1450	3100	113.41	0	72110937	72115478	708	72112499	72201256	ENST00000523768	ENST00000506351	72204778	72144011	1533	72147885	72143204	0.02	78.28	3100	1348	897	4681	chr5	TNPO1
ZNF329	chr19	1346	616	239	2190.2	79.37	0.01	58665742	58667088	62	58637702	58666477	ENST00000500161	ENST00000500161	58666477	58637702	82	58667046	58665744	0.04	54.79	735.94	189	564	1302	chr19	ZNF329
RAPGEF5	chr7	1634	574	192	1463	41.34	0.01	22395797	22397431	-81	22157909	22396533	ENST00000344041	ENST00000344041	22396533	22157909	26	22397310	22395703	0.07	28.54	545.01	187	990	1607	chr7	RAPGEF5
YWHAE	chr17	3880	2651	1754	3100	90.69	0	1300532	1304412	1022	1248233	1303494	ENST00000414131	ENST00000414131	1303494	1248233	1039	1304330	1300580	0.02	62.62	3100	1580	2604	3750	chr17	YWHAE
APOLD1	chr12	1638	923	346	2432.63	49.58	0.01	12939199	12940837	1477	12938541	12944400	ENST00000356591	ENST00000356591	12944400	12938541	1500	12940800	12939283	0.04	34.25	801.79	259	850	1517	chr12	APOLD1
BIK	chr22	1637	670	432	3100	74.89	0	43506224	43507861	288	43506754	43525718	ENST00000216115	ENST00000216115	43525718	43506754	312	43507878	43506255	0.02	51.75	1574.66	320	719	1623	chr22	BIK
SBNO2	chr19	3084	2305	1026	3100	91.01	0	1171428	1174512	1312	1107634	1174282	ENST00000361757	ENST00000361757	1174282	1107634	1204	1174529	1171626	0.02	62.89	3100	863	2041	2903	chr19	SBNO2
KLK10	chr19	1146	412	102	521.16	18.58	0.03	51521669	51522815	712	51516001	51522954	ENST00000358789	ENST00000358789	51522954	51516001	748	51522739	51521673	0.73	12.84	110.89	80	385	1066	chr19	KLK10
CHST14	chr15	1945	1028	418	3100	83.68	0	40762473	40764418	285	40763160	40765353	ENST00000306243	ENST00000306243	40765353	40763160	354	40764443	40762586	0.02	57.84	1506.11	326	1106	1857	chr15	CHST14
RGS9	chr17	1406	808	226	1718.23	44.14	0.01	63132771	63134177	18	63133456	63223819	ENST00000449996	ENST00000262406	63223819	63133456	-49	63134020	63132793	0.1	30.51	260.16	105	452	1227	chr17	RGS9
ITGA2	chr5	2836	1217	1106	3100	91.15	0	52284088	52286924	350	52285156	52390609	ENST00000296585	ENST00000296585	52390609	52285156	175	52287268	52283394	0.02	63.01	3100	1131	1901	3874	chr5	ITGA2
NACA	chr12	4272	2763	1432	3100	77.89	0	57115844	57120116	723	57106609	57118703	ENST00000549259	ENST00000549259	57118703	57106609	543	57119913	57116407	0.02	53.86	3100	1333	2225	3506	chr12	NACA
LMTK3	chr19	1389	905	491	3100	82.54	0	49016167	49017556	-415	48988528	49016446	ENST00000270238	ENST00000270238	49016446	48988528	-503	49017713	49016186	0.03	57.08	1470.46	362	856	1527	chr19	LMTK3
MMP16	chr8	2264	635	346	2847.08	53.91	0	89339004	89341268	118	89180152	89340254	ENST00000522726	ENST00000522726	89340254	89180152	241	89341033	89338992	0.04	37.29	747.4	220	659	2041	chr8	MMP16
E2F3	chr6	3340	2012	1357	3100	120.97	0	20402076	20405416	-288	20404034	20493789	ENST00000535432	ENST00000535432	20493789	20404034	-200	20405648	20402019	0.02	83.71	3100	1244	1005	3629	chr6	E2F3
NLRP2	chr19	866	299	178	1840.97	68.22	0.01	55477998	55478864	657	55477774	55512503	ENST00000263437	ENST00000263437	55512503	55477774	696	55478940	55478000	0.07	47.21	503.29	110	349	940	chr19	NLRP2
C9orf174	chr9	1379	828	138	1021.82	30.92	0.01	100000063	100001442	-12	100000765	100058282	ENST00000375205	ENST00000375205	100058282	100000765	5	100001436	100000105	0.09	21.4	294.86	101	772	1331	chr9	C9orf174
CYB561	chr17	1734	1171	559	3100	55.12	0	61522721	61524455	-43	61509668	61523545	ENST00000392976	ENST00000448884	61523652	61510925	29	61524470	61522775	0.02	38.15	1563.22	406	1059	1695	chr17	CYB561
TNS1	chr2	4226	3668	991	3100	74.22	0	218804965	218809191	1715	218762616	218808793	ENST00000449814	ENST00000449814	218808793	218762616	1422	218809111	218805630	0.02	51.37	2889.4	693	2976	3481	chr2	TNS1
COG3	chr13	2144	931	720	3100	117.1	0	46038275	46040419	287	46039060	46110765	ENST00000349995	ENST00000349995	46110765	46039060	277	46040277	46038398	0.02	81.05	3100	611	774	1879	chr13	COG3
SULF2	chr20	3201	1146	1229	3100	59.83	0	46412611	46415812	21	46331263	46414233	ENST00000437955	ENST00000437955	46414233	46331263	8	46415792	46412658	0.02	41.42	3100	940	1075	3134	chr20	SULF2
SQSTM1	chr5	6068	1399	2231	3100	82.63	0	179246989	179253057	538	179249485	179264255	ENST00000360718	ENST00000514093	179252226	179233408	251	179235629	179231690	0.02	57.21	3100	1598	1155	3939	chr5	SQSTM1
HECTD1	chr14	4269	2407	1592	3100	82.9	0	31673979	31678248	575	31613317	31676689	ENST00000556224	ENST00000556224	31676689	31613317	604	31678208	31673961	0.02	57.4	3100	1368	2420	4247	chr14	HECTD1
ACHE	chr7	3083	684	532	3100	37.29	0	100492056	100495139	-56	100488702	100493541	ENST00000422451	ENST00000428317	100493753	100487615	67	100495132	100492240	0.04	25.82	864.98	329	456	2892	chr7	ACHE
HYLS1	chr11	2647	1201	596	3100	131.88	0	125756537	125759184	183	125757677	125770512	ENST00000526028	ENST00000526028	125770512	125757677	225	125759304	125756501	0.02	91.32	2603.63	539	1396	2803	chr11	HYLS1
HDAC11	chr3	2197	842	790	3100	86.1	0	13520617	13522814	50	13521665	13547916	ENST00000295757	ENST00000295757	13547916	13521665	20	13522759	13520612	0.02	59.63	3086.69	688	845	2147	chr3	HDAC11
KIAA1549	chr7	2509	1103	821	3100	105.83	0	138664700	138667209	109	138522270	138666064	ENST00000422774	ENST00000422774	138666064	138522270	59	138667220	138664790	0.02	73.34	3100	746	1025	2430	chr7	KIAA1549
BAIAP2L2	chr22	2620	550	373	2868.91	56.44	0	38505817	38508437	-450	38480896	38506677	ENST00000381669	ENST00000381669	38506677	38480896	-420	38508147	38506048	0.05	39.14	706.47	193	293	2099	chr22	BAIAP2L2
WDFY2	chr13	2835	1287	763	3100	114.86	0	52157527	52160362	300	52158644	52334135	ENST00000298125	ENST00000298125	52334135	52158644	178	52160115	52157529	0.02	79.7	3100	708	1372	2586	chr13	WDFY2
TRIM27	chr6	3470	2220	1118	3100	125.36	0	28889374	28892844	656	28870779	28891765	ENST00000377194	ENST00000377194	28891765	28870779	686	28892519	28889638	0.02	86.99	3100	940	1568	2881	chr6	TRIM27
DCTN3	chr9	1588	908	565	3100	100	0	34619458	34621046	188	34613548	34620440	ENST00000421919	ENST00000421919	34620440	34613548	76	34621145	34619582	0.02	69.41	2202.91	472	768	1563	chr9	DCTN3
UNC13D	chr17	2071	1040	255	1105.41	14.68	0.01	73839561	73841632	201	73823551	73840798	ENST00000448606	ENST00000448606	73840798	73823551	271	73841420	73839634	0.44	10.19	132.41	106	1037	1786	chr17	UNC13D
PLIN2	chr9	1190	725	134	884.93	35.05	0.01	19126955	19128145	23	19115760	19127573	ENST00000411567	ENST00000276914	19127574	19115768	-103	19128090	19127265	0.25	24.35	154.88	59	386	825	chr9	PLIN2
SCAND1	chr20	3371	1835	1789	3100	95.27	0	34540260	34543631	602	34541539	34542548	ENST00000305978	ENST00000305978	34542548	34541539	449	34543718	34540479	0.02	66.21	3100	1655	1584	3239	chr20	SCAND1
TSPAN7	chrX	2695	975	549	3100	97.32	0	38419922	38422617	472	38420797	38547525	ENST00000545599	ENST00000545599	38547525	38420797	455	38422531	38419974	0.02	67.64	2219.59	451	1076	2557	chrX	TSPAN7
VEPH1	chr3	1214	683	115	619.42	18.3	0.02	157216811	157218025	27	156977531	157217445	ENST00000543418	ENST00000543418	157217445	156977531	-7	157217929	157216975	0.55	12.72	121.66	71	416	954	chr3	VEPH1
CACNA1H	chr16	3663	1499	890	3100	88.68	0	1202252	1205915	842	1203241	1271771	ENST00000358590	ENST00000358590	1271771	1203241	434	1205143	1202207	0.02	61.64	2067.81	453	672	2936	chr16	CACNA1H
ITIH5	chr10	2127	794	388	3100	83.21	0	7707996	7710123	-98	7613368	7708961	ENST00000397145	ENST00000397145	7708961	7613368	-35	7709854	7708138	0.04	57.84	940.84	235	676	1716	chr10	ITIH5
NEDD1	chr12	2516	937	1090	3100	133.83	0	97299907	97302423	-79	97301244	97346048	ENST00000557644	ENST00000557644	97346048	97301244	-63	97302425	97299937	0.02	93.04	3100	1003	1259	2488	chr12	NEDD1
EPM2A	chr6	2825	1222	702	3100	96.72	0	146054989	146057814	-8	145946507	146056393	ENST00000435470	ENST00000435470	146056393	145946507	55	146057668	146055008	0.02	67.25	2938.35	615	1184	2660	chr6	EPM2A
RASSF5	chr1	1247	761	328	2965.04	57.67	0	206730025	206731272	155	206730493	206762599	ENST00000304534	ENST00000304534	206762599	206730493	181	206731343	206730005	0.04	40.12	808.54	233	746	1338	chr1	RASSF5
PRELID1	chr5	2680	875	1151	3100	98.43	0	176729724	176732404	242	176730822	176733950	ENST00000503216	ENST00000503216	176733950	176730822	170	176732362	176729622	0.02	68.49	3100	1003	960	2740	chr5	PRELID1
STOML2	chr9	2241	1308	771	3100	75.62	0	35101700	35103941	309	35099958	35103130	ENST00000452248	ENST00000452248	35103130	35099958	357	35103747	35101798	0	52.63	3169.58	703	1203	1949	chr9	STOML2
RBBP8	chr18	2244	1258	730	3100	109.08	0	20512379	20514623	211	20513290	20606449	ENST00000327155	ENST00000399725	20606445	20513839	-192	20514897	20512396	0	75.97	3201.33	637	1069	2501	chr18	RBBP8
HMGN3	chr6	1928	742	538	3100	85.54	0	79942780	79944708	662	79910962	79944406	ENST00000275036	ENST00000275036	79944406	79910962	614	79944727	79942857	0.02	59.59	2891.19	523	1385	1870	chr6	HMGN3
GATA4	chr8	2034	778	355	3153.05	62.27	0	11561021	11563055	307	11561731	11566171	ENST00000528027	ENST00000528027	11566171	11561731	307	11562905	11561172	0.03	43.38	1160.02	270	638	1733	chr8	GATA4
CENPBD1	chr16	2506	1024	958	3100	125.48	0	90038098	90040604	-409	90036206	90038942	ENST00000314994	ENST00000314994	90038942	90036206	-392	90040524	90038144	0.02	87.46	3100	838	985	2380	chr16	CENPBD1
RELN	chr7	1762	1289	147	976.25	31.66	0.01	103629456	103631218	-374	103112231	103629963	ENST00000448171	ENST00000448171	103629963	103112231	-361	103631203	103629446	0.09	22.07	297.07	123	1249	1757	chr7	RELN
STEAP3	chr2	1852	871	705	3100	77.98	0	119980676	119982528	173	119981429	120021274	ENST00000393107	ENST00000393107	120021274	119981429	195	119982592	119980656	0.02	54.39	2958.3	645	890	1936	chr2	STEAP3
NKX2-2	chr20	1993	1295	338	1823.19	24.8	0.01	21494455	21496448	-787	21491648	21494664	ENST00000377142	ENST00000377142	21494664	21491648	-772	21496442	21494430	0.08	17.3	418.75	231	884	2012	chr20	NKX2-2
AC002472.13	chr22	900	635	120	846.86	42.95	0.01	21399690	21400590	-109	21400249	21418453	ENST00000342608	ENST00000342608	21418453	21400249	-130	21400716	21399521	0.1	29.97	263.72	91	794	1195	chr22	AC002472.13
SLC30A3	chr2	1493	936	235	1302.24	32.7	0.01	27486946	27488439	-688	27479672	27487004	ENST00000432351	ENST00000432351	27487004	27479672	-649	27488393	27486913	0.1	22.83	259.11	137	986	1480	chr2	SLC30A3
PLRG1	chr4	2142	1323	563	3100	117.7	0	155469957	155472099	521	155457771	155471549	ENST00000302078	ENST00000302078	155471549	155457771	463	155472098	155470074	0.02	82.19	2671.64	508	1167	2024	chr4	PLRG1
PCSK4	chr19	1067	575	213	1945.34	55.03	0.01	1489676	1490743	131	1481427	1490341	ENST00000441747	ENST00000441747	1490341	1481427	105	1490804	1489668	0.05	38.46	694.69	192	903	1136	chr19	PCSK4
CEP55	chr10	2666	1452	751	3100	79.37	0	95255061	95257727	5	95256389	95279623	ENST00000358339	ENST00000358339	95279623	95256389	578	95258788	95255146	0.02	55.48	2361.43	774	1367	3642	chr10	CEP55
CEP70	chr3	1729	728	549	3100	103.38	0	138312241	138313970	-15	138218726	138313090	ENST00000481834	ENST00000489254	138313161	138213600	3	138313974	138312341	0.02	72.3	2511.83	439	638	1633	chr3	CEP70
PPP1R16B	chr20	1730	654	476	3100	50.47	0	37433899	37435629	416	37434348	37551667	ENST00000373331	ENST00000373331	37551667	37434348	415	37435472	37434055	0.03	35.3	1455.86	331	728	1417	chr20	PPP1R16B
CDC7	chr1	2243	638	524	3100	80.03	0	91965890	91968133	316	91966695	91977380	ENST00000426137	ENST00000426137	91977380	91966695	344	91968285	91965794	0.02	56.04	1674.71	420	1032	2491	chr1	CDC7
RHBDD1	chr2	3534	2078	1035	3100	108.18	0	227698858	227702392	-27	227700652	227863931	ENST00000341329	ENST00000341329	227863931	227700652	-117	227702305	227698765	0.02	75.8	3100	850	2165	3540	chr2	RHBDD1
CD99L2	chrX	2694	1136	873	3100	114.04	0	150065856	150068550	-24	149997770	150067179	ENST00000320893	ENST00000438086	150067099	149934810	82	150068412	150065621	0.02	79.91	3100	758	1372	2791	chrX	CD99L2
ARAF	chrX	1786	860	510	3100	75.75	0	47419854	47421640	126	47420621	47425081	ENST00000377039	ENST00000377039	47425081	47420621	123	47421749	47419740	0.02	53.08	1782.11	465	980	2009	chrX	ARAF
HSD17B14	chr19	2796	1107	776	3100	44.19	0	49338561	49341357	-25	49316279	49339934	ENST00000263278	ENST00000263278	49339934	49316279	-10	49341236	49338653	0.02	30.97	1710.64	590	1030	2583	chr19	HSD17B14
AMMECR1L	chr2	397	145	60	556.15	36.77	0.02	128643844	128644241	-546	128619204	128643496	ENST00000272647	ENST00000272647	128643496	128619204	-544	128644238	128643842	0.12	25.77	215.84	55	145	396	chr2	AMMECR1L
GAR1	chr4	2519	1359	750	3100	107.49	0	110735791	110738310	341	110736709	110745893	ENST00000226796	ENST00000226796	110745893	110736709	501	110738517	110735904	0.02	75.34	3100	710	1125	2613	chr4	GAR1
URB2	chr1	3434	1916	1466	3100	126.99	0	229760200	229763634	-64	229761981	229795946	ENST00000258243	ENST00000258243	229795946	229761981	-55	229763521	229760330	0.02	89.04	3100	1294	1891	3191	chr1	URB2
SEC63	chr6	3112	2117	886	3100	110.96	0	108277115	108280227	-127	108230212	108278544	ENST00000429168	ENST00000429168	108278544	108230212	-291	108280350	108277321	0.02	77.83	3100	759	1712	3029	chr6	SEC63
SHMT2	chr12	2590	908	1135	3100	85.78	0	57622895	57625485	39	57624151	57628546	ENST00000393827	ENST00000553474	57628334	57624111	-7	57625208	57622999	0.02	60.2	3100	889	812	2209	chr12	SHMT2
HSF1	chr8	3610	2024	1920	3100	107.33	0	145513557	145517167	82	145515280	145538385	ENST00000528838	ENST00000528838	145538385	145515280	48	145517020	145513637	0.02	75.34	3100	1807	1935	3383	chr8	HSF1
ATG2A	chr11	1509	1184	684	3100	103.84	0	64683284	64684793	681	64662018	64684720	ENST00000377264	ENST00000377264	64684720	64662018	721	64684830	64683168	0	72.9	3137.67	593	1269	1662	chr11	ATG2A
PIGU	chr20	2254	1103	720	3100	76.96	0	33263657	33265911	105	33148639	33264889	ENST00000452740	ENST00000452740	33264889	33148639	183	33265800	33263611	0.02	54.03	2961.58	689	1147	2189	chr20	PIGU
ATP6V0E1	chr5	2684	766	915	3100	112.88	0	172410335	172413019	843	172410834	172447560	ENST00000517669	ENST00000517669	172447560	172410834	381	172412087	172410344	0.02	79.26	3100	776	596	1743	chr5	ATP6V0E1
ARHGAP42	chr11	2794	710	588	3100	96.41	0	100557474	100560268	464	100558407	100861656	ENST00000298815	ENST00000298815	100861656	100558407	316	100560046	100557401	0.02	67.73	2251.06	480	743	2645	chr11	ARHGAP42
NFASC	chr1	1047	587	151	900.27	26.46	0.01	204797336	204798383	36	204797823	204946267	ENST00000403080	ENST00000403080	204946267	204797823	37	204798356	204797364	0.44	18.59	132.46	77	528	992	chr1	NFASC
KIAA1586	chr6	824	387	149	1438.9	65.4	0.01	56910820	56911644	-115	56911347	56920023	ENST00000370733	ENST00000370733	56920023	56911347	-102	56911630	56910860	0.07	45.96	553.12	124	360	770	chr6	KIAA1586
GMIP	chr19	1670	1084	616	3100	132.79	0	19753229	19754899	350	19740640	19754414	ENST00000445806	ENST00000445806	19754414	19740640	265	19755041	19753256	0.02	93.32	2519.67	436	1077	1785	chr19	GMIP
FGD4	chr12	3013	1369	1328	3100	120.18	0	32551525	32554538	568	32552463	32793467	ENST00000534526	ENST00000534526	32793467	32552463	372	32554100	32551571	0.02	84.47	3100	1048	1366	2529	chr12	FGD4
T	chr6	1654	875	156	1114.72	40.93	0.01	166580680	166582334	-144	166570795	166581363	ENST00000366876	ENST00000366876	166581363	166570795	-99	166582204	166580721	0.08	28.77	384.78	101	1004	1483	chr6	T
WHSC1	chr4	2261	551	695	3100	118.32	0	1872889	1875150	831	1873188	1943477	ENST00000514045	ENST00000508803	1980641	1873151	-899	1872839	1871665	0.03	83.17	1379.97	241	730	1174	chr4	WHSC1
RP11-274K13.2	chrX	1841	1226	663	3100	133.16	0	135054546	135056387	-540	135056007	135057190	ENST00000370707	ENST00000370707	135057190	135056007	-463	135056358	135054729	0.02	93.61	3100	536	1044	1629	chrX	RP11-274K13.2
KHK	chr2	2422	1142	820	3100	68.8	0	27308146	27310568	-258	27309615	27323619	ENST00000260599	ENST00000260599	27323619	27309615	-237	27310609	27308147	0.02	48.37	3036.15	700	937	2462	chr2	KHK
GABRQ	chrX	1530	676	139	974.84	40.02	0.01	151805839	151807369	-33	151806637	151825999	ENST00000370306	ENST00000333733	151821720	151806637	82	151807459	151805980	0.1	28.14	318.76	98	686	1479	chrX	GABRQ
ZNF638	chr2	2183	935	671	3100	84.07	0	71503110	71505293	432	71503769	71662187	ENST00000394137	ENST00000454122	71576193	71558912	858	71561230	71558310	0.02	59.12	3100	995	958	2920	chr2	ZNF638
ZDHHC9	chrX	2396	1303	818	3100	123.7	0	128976305	128978701	-67	128939305	128977436	ENST00000371064	ENST00000371064	128977436	128939305	-63	128978673	128976325	0.02	86.99	3100	736	1114	2348	chrX	ZDHHC9
ZCCHC24	chr10	3003	1359	628	3100	81.97	0	81203708	81206711	173	81142081	81205383	ENST00000372336	ENST00000372336	81205383	81142081	350	81206265	81203801	0.02	57.65	2189.8	511	1295	2464	chr10	ZCCHC24
KIAA1797	chr9	1437	478	216	1663.08	50.27	0.01	20658449	20659886	859	20658308	20995954	ENST00000380249	ENST00000380249	20995954	20658308	951	20659858	20658661	0.06	35.36	629.8	187	293	1197	chr9	KIAA1797
STARD13	chr13	2979	2253	520	3100	61.01	0	33857504	33860483	898	33677307	33859892	ENST00000336934	ENST00000336934	33859892	33677307	753	33860580	33857697	0.02	42.92	1492.02	475	2036	2883	chr13	STARD13
EXOC6B	chr2	1939	1214	820	3100	90.87	0	73051529	73053468	671	72688605	73053170	ENST00000410104	ENST00000410104	73053170	72688605	601	73053522	73051615	0.02	63.93	3100	703	1256	1907	chr2	EXOC6B
TTC30A	chr2	1593	885	456	3100	119.23	0	178482709	178484302	-58	178480187	178483447	ENST00000545660	ENST00000545660	178483447	178480187	-78	178484331	178482719	0.02	83.9	1682.03	370	891	1612	chr2	TTC30A
WDR19	chr4	1538	454	432	3100	114.6	0	39184008	39185546	609	39184168	39220753	ENST00000506503	ENST00000506503	39220753	39184168	551	39185394	39184045	0.02	80.67	1956.62	348	423	1349	chr4	WDR19
NAA30	chr14	3247	1136	1498	3100	119.75	0	57856500	57859747	104	57858019	57879464	ENST00000298406	ENST00000298406	57879464	57858019	-43	57859581	57856371	0.02	84.3	3100	1186	1430	3210	chr14	NAA30
HDHD1	chrX	2046	1130	763	3100	132.79	0	7064910	7066956	233	6975801	7066166	ENST00000486446	ENST00000486446	7066166	6975801	242	7067039	7064808	0.02	93.48	3100	642	1245	2231	chrX	HDHD1
CHMP7	chr8	2060	853	598	3100	100.53	0	23103407	23105467	265	23104172	23112878	ENST00000519984	ENST00000519984	23112878	23104172	578	23105458	23104043	0.02	70.78	2631.68	512	219	1415	chr8	CHMP7
BAP1	chr3	3211	1055	881	3100	128.62	0	52442684	52445895	76	52435029	52444366	ENST00000460680	ENST00000460680	52444366	52435029	-47	52445931	52442896	0.02	90.56	3100	784	840	3035	chr3	BAP1
RPGR	chrX	1830	1389	416	3100	111.87	0	38185288	38187118	585	38138423	38186788	ENST00000342811	ENST00000342811	38186788	38138423	400	38187383	38185392	0.02	78.77	1513.34	321	1270	1991	chrX	RPGR
C4orf48	chr4	2547	829	993	3100	77.81	0	2042490	2045037	-13	2043777	2045691	ENST00000409860	ENST00000409248	2045691	2043720	22	2045001	2042483	0.02	54.79	3100	780	1371	2518	chr4	C4orf48
CC2D2A	chr4	1416	203	290	2939.28	66.99	0	15480723	15482139	584	15480847	15603169	ENST00000389652	ENST00000389652	15603169	15480847	451	15482023	15480574	0.03	47.18	1085.92	242	618	1449	chr4	CC2D2A
MTF1	chr1	2440	1147	873	3100	106.97	0	38323968	38326408	104	38279851	38325292	ENST00000373036	ENST00000373036	38325292	38279851	22	38326445	38324094	0.02	75.34	3100	770	1048	2351	chr1	MTF1
TNKS1BP1	chr11	5349	3210	1515	3100	77.19	0	57088390	57093739	-1255	57087851	57089809	ENST00000527207	ENST00000527207	57089809	57087851	-1237	57093556	57088537	0.02	54.37	3100	1066	3244	5019	chr11	TNKS1BP1
MATN3	chr2	1470	668	353	3100	87.52	0	20211680	20213150	11	20192798	20212426	ENST00000421259	ENST00000421259	20212426	20192798	108	20212990	20211645	0.03	61.65	1436.24	290	735	1345	chr2	MATN3
ABCB6	chr2	2201	1053	784	3100	82.01	0	220082043	220084244	-67	220074494	220083076	ENST00000295750	ENST00000295750	220083076	220074494	-155	220084211	220082251	0.02	57.78	2961.44	569	830	1960	chr2	ABCB6
PCYOX1L	chr5	1512	825	461	3100	127.24	0	148736890	148738402	76	148737570	148749216	ENST00000274569	ENST00000274569	148749216	148737570	214	148738569	148736999	0.02	89.66	2011.8	399	726	1570	chr5	PCYOX1L
TRIM4	chr7	3047	1659	1203	3100	101.71	0	99515290	99518337	-85	99474581	99516728	ENST00000447480	ENST00000447480	99516728	99474581	-135	99518308	99515418	0.02	71.69	3100	984	1553	2890	chr7	TRIM4
ANXA11	chr10	5693	2378	1751	3100	101.74	0	81962758	81968451	-171	81910645	81965433	ENST00000372234	ENST00000535999	81964247	81915350	-353	81966164	81963037	0.02	71.72	3100	1211	2071	3127	chr10	ANXA11
PRKD3	chr2	2479	966	1166	3100	89.59	0	37550549	37553028	162	37513375	37551951	ENST00000443187	ENST00000443187	37551951	37513375	162	37553034	37550544	0.02	63.17	3100	1028	928	2490	chr2	PRKD3
NSUN6	chr10	2572	2036	725	3100	89.64	0	18938736	18941308	529	18834490	18940551	ENST00000377304	ENST00000377304	18940551	18834490	382	18941339	18938998	0.02	63.22	3066.98	641	1755	2341	chr10	NSUN6
UPRT	chrX	2014	840	549	3100	83.34	0	74493379	74495393	-177	74494563	74524407	ENST00000530743	ENST00000530743	74524407	74494563	-161	74495399	74493405	0.02	58.79	2278.16	485	791	1994	chrX	UPRT
RHCG	chr15	1252	648	127	534.84	21.17	0.02	90039090	90040342	59	90014642	90039775	ENST00000536247	ENST00000536247	90039775	90014642	47	90040098	90039357	8.86	14.94	63.01	39	375	741	chr15	RHCG
C12orf61	chr12	4486	1274	2101	3100	86.86	0	62995572	63000058	-601	62995531	62997214	ENST00000408887	ENST00000408887	62997214	62995531	-736	63000373	62995528	0.02	61.3	3100	2380	1249	4845	chr12	C12orf61
KCNC1	chr11	1649	994	263	2234.56	38.07	0.01	17755834	17757483	299	17756359	17804219	ENST00000265969	ENST00000265969	17804219	17756359	345	17757514	17755894	0.04	26.87	855.57	252	899	1620	chr11	KCNC1
NT5C1A	chr1	841	395	104	865.88	36.38	0.01	40137291	40138132	-1	40124793	40137710	ENST00000235628	ENST00000235628	40137710	40124793	68	40138113	40137171	0.15	25.68	198.02	68	373	942	chr1	NT5C1A
ILF2	chr1	1607	1114	709	3100	120.48	0	153642042	153643649	-137	153638139	153642708	ENST00000368684	ENST00000368684	153642708	153638139	-122	153643764	153641897	0.02	85.05	3100	714	1249	1867	chr1	ILF2
FZD7	chr2	3234	1108	1300	3100	95.63	0	202897056	202900290	-637	202899310	202903160	ENST00000286201	ENST00000286201	202903160	202899310	23	202900187	202898479	0.02	67.51	3100	698	558	1708	chr2	FZD7
SCML1	chrX	1974	251	553	3100	105.51	0	17755460	17757434	602	17755845	17768234	ENST00000419185	ENST00000419185	17768234	17755845	585	17757416	17755444	0.02	74.49	2747.86	477	265	1972	chrX	SCML1
ATP1A3	chr19	1372	699	347	2074.73	32.01	0.01	42497622	42498994	58	42470734	42498366	ENST00000441343	ENST00000368080	42498222	42470736	42	42498786	42497574	0.04	22.6	762.6	303	726	1212	chr19	ATP1A3
NQO2	chr6	1061	851	212	2134.67	86.42	0.01	2998902	2999963	-677	3000110	3015877	ENST00000397717	ENST00000380430	3019996	3000392	183	3001104	3000047	0.02	61.02	1755.37	318	241	1057	chr6	NQO2
KIF26A	chr14	2052	959	575	3100	57.05	0	104603766	104605818	-268	104605060	104646127	ENST00000423312	ENST00000423312	104646127	104605060	-199	104605951	104603770	0.02	40.29	1982.28	526	1205	2181	chr14	KIF26A
CPLX2	chr5	1146	447	115	710.12	37.04	0.02	175223763	175224909	591	175223745	175305762	ENST00000515502	ENST00000515502	175305762	175223745	631	175224949	175223803	0.2	26.16	181.93	83	422	1146	chr5	CPLX2
C5orf34	chr5	2251	1160	544	3100	57.61	0	43513922	43516173	78	43503767	43515126	ENST00000509489	ENST00000509489	43515126	43503767	120	43516286	43513725	0.02	40.69	2065.01	575	1354	2561	chr5	C5orf34
IL27RA	chr19	1558	775	369	3100	73.67	0	14142027	14143585	544	14142262	14164026	ENST00000263379	ENST00000263379	14164026	14142262	522	14143430	14142139	0.03	52.05	1441.53	290	750	1291	chr19	IL27RA
RP11-187E13.1	chr14	1626	961	124	479.34	14.91	0.03	32413108	32414734	-138	32414059	32419588	ENST00000553330	ENST00000553330	32419588	32414059	-27	32414580	32413483	0.71	10.54	112.1	71	464	1097	chr14	RP11-187E13.1
SLC12A5	chr20	2157	632	712	3100	72.95	0	44649797	44651954	546	44650329	44688789	ENST00000454036	ENST00000454036	44688789	44650329	560	44651869	44649909	0.02	51.57	1759.27	469	533	1960	chr20	SLC12A5
CENPO	chr2	2634	1066	1012	3100	92.58	0	25015042	25017676	26	25016333	25042784	ENST00000260662	ENST00000260662	25042784	25016333	167	25018033	25014967	0.02	65.45	3100	1074	1490	3066	chr2	CENPO
ATP10A	chr15	4748	2960	1326	3100	87.19	0	26104893	26109641	1088	25922420	26108355	ENST00000356865	ENST00000356865	26108355	25922420	373	26109472	26106492	0.02	61.64	3100	857	1721	2980	chr15	ATP10A
AC015871.2	chr15	2988	1748	1460	3100	98.92	0	80214194	80217182	181	80215507	80217194	ENST00000542003	ENST00000542003	80217194	80215507	230	80217275	80214199	0.02	69.94	3100	1331	1738	3076	chr15	AC015871.2
WAC	chr10	4196	2114	2053	3100	105.24	0	28820087	28824283	-57	28822242	28909472	ENST00000347934	ENST00000347934	28909472	28822242	48	28824260	28820320	0.02	74.43	3100	1819	1048	3940	chr10	WAC
SIN3B	chr19	2008	947	606	3100	120.06	0	16939703	16941711	489	16940218	16991164	ENST00000248054	ENST00000248054	16991164	16940218	510	16941729	16939728	0.02	84.93	2797.17	523	898	2001	chr19	SIN3B
SYNJ1	chr21	2708	1448	999	3100	135.52	0	34098672	34101380	224	34038296	34100250	ENST00000429236	ENST00000429236	34100250	34038296	209	34101343	34098739	0.02	95.89	3100	790	1179	2604	chr21	SYNJ1
RSPO2	chr8	1459	849	114	581.54	16.73	0.02	109094569	109096028	132	108911544	109095431	ENST00000517781	ENST00000517781	109095431	108911544	145	109095934	109094637	0.34	11.84	143.84	74	677	1297	chr8	RSPO2
CCNA1	chr13	1339	788	164	1344.92	34.56	0.01	37005436	37006775	138	37005967	37017019	ENST00000449823	ENST00000449823	37017019	37005967	35	37006544	37005460	0.1	24.46	314.51	91	573	1084	chr13	CCNA1
ZNF780B	chr19	2204	1012	1073	3100	58.07	0	40560983	40563187	27	40539486	40562112	ENST00000221355	ENST00000221355	40562112	40539486	15	40563103	40561090	0.02	41.1	3100	918	896	2013	chr19	ZNF780B
CRISPLD1	chr8	1413	734	244	2087.63	44.86	0.01	75896190	75897603	33	75896863	75924724	ENST00000520277	ENST00000520277	75924724	75896863	89	75897675	75896230	0.06	31.76	588.92	180	700	1445	chr8	CRISPLD1
IGFBP2	chr2	2074	1096	461	3100	65.26	0	217497486	217499560	405	217498118	217529159	ENST00000233809	ENST00000233809	217529159	217498118	420	217499498	217497578	0.02	46.23	2057.32	449	947	1920	chr2	IGFBP2
KCTD13	chr16	2344	1100	958	3100	135.23	0	29936139	29938483	238	29917657	29937549	ENST00000308768	ENST00000308768	29937549	29917657	158	29938571	29936210	0.02	95.87	3100	888	1162	2361	chr16	KCTD13
DUSP8	chr11	4793	2306	1624	3100	122.03	0	1591538	1596331	-784	1575274	1593150	ENST00000397374	ENST00000397374	1593150	1575274	-1024	1596335	1592013	0	86.53	3129.06	710	1793	4322	chr11	DUSP8
PCGF6	chr10	1712	755	537	3100	121.7	0	105109584	105111296	396	105062553	105110836	ENST00000337211	ENST00000337211	105110836	105062553	310	105111303	105109749	0.02	86.3	2689.34	468	628	1554	chr10	PCGF6
GATA6	chr18	3987	2312	1431	3100	128.75	0	19747401	19751388	-9	19749404	19782491	ENST00000269216	ENST00000269216	19782491	19749404	-95	19751357	19747260	0.02	91.32	3100	1182	2450	4097	chr18	GATA6
TXNIP	chr1	1629	381	188	1050.27	28.22	0.01	145437810	145439439	155	145438469	145442635	ENST00000369317	ENST00000369317	145442635	145438469	-62	145438968	145437846	0.2	20.02	183.01	92	366	1122	chr1	TXNIP
LARP1	chr5	3738	426	2171	3100	126.99	0	154134759	154138497	-106	154136734	154183768	ENST00000524248	ENST00000524248	154183768	154136734	-271	154138124	154134802	0.02	90.09	3100	1914	948	3322	chr5	LARP1
NGFRAP1	chrX	2240	864	580	3100	118.24	0	102630803	102633043	79	102631844	102632999	ENST00000372634	ENST00000372634	102632999	102631844	106	102632988	102630912	0.02	83.89	2712.09	511	748	2076	chrX	NGFRAP1
PRRT4	chr7	1408	655	350	3100	65.42	0	128001145	128002553	-110	127999429	128001739	ENST00000495931	ENST00000495931	128001739	127999429	-101	128002520	128001160	0.03	46.42	1272.21	262	397	1360	chr7	PRRT4
MRPL35	chr2	2094	1059	701	3100	80.96	0	86425718	86427812	179	86426586	86440861	ENST00000409180	ENST00000409180	86440861	86426586	210	86427710	86425883	0.02	57.46	2827.81	625	855	1827	chr2	MRPL35
ARMC3	chr10	1102	657	229	1810.1	53.92	0.01	23216401	23217503	-1	23216953	23326516	ENST00000298032	ENST00000298032	23326516	23216953	-21	23217409	23216455	0.06	38.27	626.86	177	594	954	chr10	ARMC3
MARK4	chr19	2555	1388	680	3100	107.33	0	45753623	45756178	58	45754842	45808541	ENST00000300843	ENST00000262891	45808541	45754842	-76	45755895	45753637	0.02	76.2	2452.6	462	1376	2258	chr19	MARK4
RFX6	chr6	1226	773	149	1219.42	51.84	0.01	117197729	117198955	-81	117198423	117253326	ENST00000332958	ENST00000332958	117253326	117198423	-34	117198926	117197851	0.07	36.82	563.81	125	611	1075	chr6	RFX6
BMP1	chr8	4179	1443	1464	3100	93.4	0	22021591	22025770	880	22022800	22054014	ENST00000397814	ENST00000397814	22054014	22022800	671	22025358	22021585	0.02	66.35	3100	1155	1464	3773	chr8	BMP1
DONSON	chr21	2308	1159	723	3100	120.06	0	34959695	34962003	91	34950507	34960940	ENST00000437395	ENST00000437395	34960940	34950507	182	34961911	34959605	0.02	85.31	3100	699	1242	2306	chr21	DONSON
ALOX5	chr10	1919	1138	272	1683.22	29.98	0.01	45868588	45870507	-113	45869661	45941392	ENST00000542434	ENST00000542434	45941392	45869661	-156	45870417	45868593	0.06	21.31	458.78	158	1211	1824	chr10	ALOX5
SENP5	chr3	2476	1005	779	3100	93.38	0	196593908	196596384	330	196594816	196657883	ENST00000419026	ENST00000419026	196657883	196594816	339	196596231	196594079	0.02	66.39	3100	649	841	2152	chr3	SENP5
C1QL1	chr17	1530	1045	242	1600.06	49.55	0.01	43044960	43046490	-81	43037061	43045644	ENST00000253407	ENST00000253407	43045644	43037061	-30	43046555	43044794	0.07	35.23	480.4	196	1211	1761	chr17	C1QL1
AC084082.3	chr8	3421	1311	887	3100	86.68	0	67024745	67028166	933	67025522	67027414	ENST00000517961	ENST00000517961	67027414	67025522	825	67027819	67024875	0.02	61.64	3047.02	750	1194	2944	chr8	AC084082.3
NUP35	chr2	3094	1318	988	3100	121.99	0	183988138	183991232	512	183989173	184026366	ENST00000541912	ENST00000541912	184026366	183989173	493	183991242	183988091	0.02	86.76	3100	914	1173	3151	chr2	NUP35
RYBP	chr3	2566	1487	981	3100	103.52	0	72494431	72496997	355	72423744	72496069	ENST00000477973	ENST00000477973	72496069	72423744	374	72497023	72494367	0.02	73.63	3100	822	1544	2656	chr3	RYBP
MYPOP	chr19	2533	1321	893	3100	71.34	0	46404447	46406980	148	46393285	46405862	ENST00000322217	ENST00000322217	46405862	46393285	145	46406918	46404516	0.02	50.75	3100	875	1253	2402	chr19	MYPOP
JAG2	chr14	2543	1061	461	3100	80.04	0	105633344	105635887	545	105607319	105635161	ENST00000347004	ENST00000347004	105635161	105607319	389	105635932	105633612	0.03	56.94	1407.59	329	792	2320	chr14	JAG2
MARVELD3	chr16	1516	712	480	3100	61.27	0	71659659	71661175	327	71660090	71675868	ENST00000299952	ENST00000299952	71675868	71660090	312	71661088	71659717	0.03	43.59	1446.04	306	709	1371	chr16	MARVELD3
RAP1A	chr1	2360	1074	618	3100	115.51	0	112161712	112164072	123	112162769	112255109	ENST00000545460	ENST00000545460	112255109	112162769	221	112164154	112161826	0.02	82.19	2811.9	551	958	2328	chr1	RAP1A
BDNF	chr11	1344	806	156	972.52	23.52	0.01	27743230	27744574	-297	27676440	27743605	ENST00000314915	ENST00000314915	27743605	27676440	-290	27744562	27743229	0.12	16.74	222.91	92	675	1333	chr11	BDNF
NXNL2	chr9	4480	2477	1126	3100	82.48	0	91146560	91151040	-1216	91150016	91159462	ENST00000375854	ENST00000375854	91159462	91150016	-612	91151086	91147721	0.02	58.71	3100	853	1296	3365	chr9	NXNL2
HMGN5	chrX	2620	1212	544	3100	71.63	0	80375433	80378053	394	80370484	80377137	ENST00000373250	ENST00000373250	80377137	80370484	391	80378046	80375446	0.02	50.99	1770.19	410	1203	2600	chrX	HMGN5
PROCA1	chr17	1577	844	440	3100	62.27	0	27037357	27038934	-41	27030357	27038104	ENST00000439862	ENST00000439862	27038104	27030357	58	27038667	27037424	0.03	44.34	1304.28	340	742	1243	chr17	PROCA1
NKX1-2	chr10	1099	504	99	542.73	17.75	0.02	126137976	126139075	24	126135998	126138550	ENST00000440536	ENST00000440536	126138550	126135998	52	126139156	126137840	0.74	12.64	110.43	80	627	1316	chr10	NKX1-2
PLEKHG5	chr1	2229	1136	742	3100	99.07	0	6549854	6552083	-328	6526152	6550640	ENST00000340850	ENST00000340850	6550640	6526152	-269	6551930	6549888	0.02	70.55	3100	613	902	2042	chr1	PLEKHG5
MAP9	chr4	2009	1215	449	3100	99.78	0	156296621	156298630	304	156296156	156297930	ENST00000450097	ENST00000450097	156297930	156296156	155	156298619	156296931	0.02	71.06	1523	305	873	1688	chr4	MAP9
SDPR	chr2	3773	2779	833	3100	36.4	0	192708855	192712628	1239	192699028	192711981	ENST00000304141	ENST00000304141	192711981	192699028	1236	192712471	192709019	0.03	25.93	1301.39	462	2567	3452	chr2	SDPR
IRAK1BP1	chr6	1759	710	609	3100	94.54	0	79576693	79578452	383	79577189	79608320	ENST00000369940	ENST00000369940	79608320	79577189	273	79578460	79576465	0.02	67.35	2344.97	494	946	1995	chr6	IRAK1BP1
TRIM25	chr17	4138	2187	1679	3100	71.52	0	54989107	54993245	212	54968636	54991388	ENST00000537230	ENST00000537230	54991388	54968636	137	54993246	54989255	0.02	50.96	3100	1420	2421	3991	chr17	TRIM25
F2R	chr5	2369	1021	986	3100	78.49	0	76011027	76013396	187	76012024	76012613	ENST00000505600	ENST00000505600	76012613	76012024	372	76013620	76011173	0.02	55.94	3100	883	1064	2447	chr5	F2R
C9orf163	chr9	3833	1401	1575	3100	124.91	0	139375781	139379614	-249	139377947	139380518	ENST00000354376	ENST00000354376	139380518	139377947	-207	139379568	139375911	0.02	89.04	3100	1319	1466	3657	chr9	C9orf163
SFR1	chr10	1363	1012	357	3077.98	51.47	0	105880299	105881662	-835	105881816	105886143	ENST00000369729	ENST00000369729	105886143	105881816	-874	105881667	105880216	0.04	36.69	933.03	261	1122	1451	chr10	SFR1
SFXN3	chr10	2924	1463	1181	3100	76.86	0	102790477	102793401	943	102790996	102800997	ENST00000224807	ENST00000224807	102800997	102790996	914	102793423	102790397	0.02	54.79	3100	1096	1554	3026	chr10	SFXN3
GPR98	chr5	1661	924	314	2351.87	39.81	0.01	89853825	89855486	38	89854617	90460038	ENST00000405460	ENST00000405460	90460038	89854617	40	89855445	89853870	0.06	28.38	625.54	216	920	1575	chr5	GPR98
MED18	chr1	1809	894	330	3181.72	81.13	0	28654781	28656590	119	28655566	28662475	ENST00000398997	ENST00000398997	28662475	28655566	112	28656647	28654709	0.03	57.84	1341.13	308	972	1938	chr1	MED18
RNASEH2B	chr13	2168	779	678	3100	106.71	0	51483290	51485458	482	51483892	51544592	ENST00000422660	ENST00000422660	51544592	51483892	422	51485354	51483275	0.02	76.1	3100	579	1297	2079	chr13	RNASEH2B
FAM84B	chr8	2934	1998	1140	3100	76.19	0	127568532	127571466	639	127564687	127570638	ENST00000304916	ENST00000304916	127570638	127564687	652	127571473	127568498	0.02	54.34	2922.59	772	2008	2975	chr8	FAM84B
TMEM184B	chr22	2103	962	778	3100	101.2	0	38667515	38669618	103	38615331	38668670	ENST00000361684	ENST00000361684	38668670	38615331	-11	38669614	38667748	0.02	72.18	3100	644	936	1866	chr22	TMEM184B
RAD54L	chr1	834	614	171	1767.87	79.13	0.01	46712288	46713122	-662	46713367	46744145	ENST00000442598	ENST00000442598	46744145	46713367	-672	46713140	46712249	0.04	56.45	722.01	155	636	891	chr1	RAD54L
HERC5	chr4	1846	1019	230	1892.19	52.75	0.01	89377109	89378955	-236	89378268	89427314	ENST00000264350	ENST00000264350	89427314	89378268	-208	89378888	89377231	0.05	37.67	666.5	196	892	1657	chr4	HERC5
FAM134B	chr5	2060	1166	830	3100	134.16	0	16615787	16617847	350	16473163	16617167	ENST00000306320	ENST00000306320	16617167	16473163	251	16617879	16615953	0.02	95.81	3100	602	1019	1926	chr5	FAM134B
C7orf23	chr7	2628	1659	1223	3100	108.22	0	86848099	86850727	-364	86825478	86849049	ENST00000257637	ENST00000257637	86849049	86825478	-392	86850798	86848085	0.02	77.3	3100	1011	1652	2713	chr7	C7orf23
FGF12	chr3	2364	1205	696	3100	78.31	0	192126257	192128621	-601	191860298	192126838	ENST00000454309	ENST00000454309	192126838	191860298	-551	192128427	192126352	0.02	55.94	2948.38	582	1121	2075	chr3	FGF12
SYN2	chr3	877	656	102	729.63	31.89	0.02	12045283	12046160	-140	12045862	12232907	ENST00000540660	ENST00000540660	12232907	12045862	-78	12046168	12045400	0.14	22.79	201.59	62	299	768	chr3	SYN2
MYO6	chr6	1902	1069	773	3100	130.97	0	76458123	76460025	25	76459049	76626329	ENST00000369977	ENST00000428345	76629254	76458909	-10	76459839	76457958	0.02	93.61	3100	630	1266	1881	chr6	MYO6
SLMO1	chr18	1765	644	439	3100	93.68	0	12407442	12409207	396	12407928	12432234	ENST00000336990	ENST00000336990	12432234	12407928	361	12409138	12407440	0.02	66.97	2079.47	391	654	1698	chr18	SLMO1
CREB5	chr7	1426	397	90	470.81	16.28	0.03	28725110	28726536	225	28725598	28859617	ENST00000396298	ENST00000396298	28859617	28725598	328	28726597	28725255	0.58	11.64	120.43	76	678	1342	chr7	CREB5
ARL6IP6	chr2	5187	3103	1906	3100	88	0	153571808	153576995	-26	153574428	153617688	ENST00000326446	ENST00000326446	153617688	153574428	-45	153576790	153571976	0.02	62.93	3100	1806	1822	4814	chr2	ARL6IP6
UBA6	chr4	2661	1375	646	3100	97.51	0	68565366	68568027	174	68527381	68566871	ENST00000420827	ENST00000420827	68566871	68527381	220	68567933	68565369	0.02	69.74	2690.68	573	1144	2564	chr4	UBA6
TMTC1	chr12	1749	911	353	3100	102.78	0	29936115	29937864	-159	29658532	29936830	ENST00000551659	ENST00000551659	29936830	29658532	-204	29937721	29936348	0.02	73.52	1601.13	294	647	1373	chr12	TMTC1
MDFIC	chr7	2239	890	968	3100	112.01	0	114561757	114563996	-32	114562909	114563713	ENST00000423503	ENST00000423503	114563713	114562909	22	114564133	114561730	0.02	80.14	3100	755	961	2403	chr7	MDFIC
STXBP2	chr19	1743	1011	496	3100	108.04	0	7701313	7703056	173	7702011	7712759	ENST00000543902	ENST00000543902	7712759	7702011	156	7703004	7701330	0.02	77.3	1786.3	323	793	1674	chr19	STXBP2
ZNF140	chr12	2719	1751	1014	3100	83.75	0	133655913	133658632	-188	133657461	133682227	ENST00000412146	ENST00000356456	133682212	133657060	163	133658594	133655853	0.02	59.93	3100	812	1768	2741	chr12	ZNF140
PALM2-AKAP2	chr9	1805	929	326	2921.12	56.69	0	112541732	112543537	45	112542589	112934792	ENST00000374530	ENST00000374530	112934792	112542589	6	112543314	112541876	0.03	40.57	1154.21	288	490	1438	chr9	PALM2-AKAP2
CCT5	chr5	3929	2122	1844	3100	104.15	0	10248625	10252554	-59	10250649	10265014	ENST00000515676	ENST00000515676	10265014	10250649	-25	10252642	10248606	0.02	74.54	3100	1670	2128	4036	chr5	CCT5
C4orf46	chr4	2982	1166	804	3100	110.05	0	159591520	159594502	33	159587836	159593044	ENST00000508457	ENST00000508457	159593044	159587836	126	159594313	159591522	0.02	78.77	3100	776	1354	2791	chr4	C4orf46
INPPL1	chr11	3730	1797	2126	3100	97.59	0	71933489	71937219	366	71934988	71936081	ENST00000543234	ENST00000543234	71936081	71934988	378	71937205	71933528	0.02	69.86	3100	1791	2348	3677	chr11	INPPL1
FBXW9	chr19	1883	1033	486	3100	110.96	0	12806266	12808149	224	12799731	12807432	ENST00000380339	ENST00000380339	12807432	12799731	162	12808173	12806366	0.02	79.45	1815.31	379	922	1807	chr19	FBXW9
DNASE2	chr19	1728	733	405	3100	100.96	0	12991406	12993134	-7	12986759	12992263	ENST00000538460	ENST00000538460	12992263	12986759	72	12992938	12991444	0.02	72.3	1538.15	306	689	1494	chr19	DNASE2
KCNN4	chr19	2028	1333	151	571.06	23.37	0.02	44283684	44285712	421	44270689	44285119	ENST00000407385	ENST00000407385	44285119	44270689	47	44285573	44284570	0.36	16.74	142.15	92	415	1003	chr19	KCNN4
IPO4	chr14	1960	1151	659	3100	98.8	0	24656707	24658667	316	24649432	24658003	ENST00000399536	ENST00000399536	24658003	24649432	360	24658695	24656591	0.02	70.78	2588.11	582	1144	2104	chr14	IPO4
ANO6	chr12	4579	2222	2072	3100	76.04	0	45608169	45612748	555	45609903	45826134	ENST00000320560	ENST00000320560	45826134	45609903	592	45612657	45608334	0.02	54.48	3100	1893	2054	4323	chr12	ANO6
NLE1	chr17	1801	1202	803	3100	81.92	0	33467771	33469572	637	33459395	33469309	ENST00000537697	ENST00000537697	33469309	33459395	605	33469635	33467773	0.02	58.71	3100	807	1391	1862	chr17	NLE1
PDK2	chr17	2426	1210	735	3100	52.91	0	48171607	48174033	171	48172649	48186083	ENST00000503614	ENST00000503176	48189516	48172639	2	48173729	48171553	0.03	37.92	1334.98	522	1280	2176	chr17	PDK2
COX6B1	chr19	2071	1231	1168	3100	67.19	0	36138471	36140542	-220	36139727	36149628	ENST00000392201	ENST00000392201	36149628	36139727	-228	36140538	36138459	0.02	48.16	3100	1083	900	2079	chr19	COX6B1
ZNF462	chr9	5495	3539	2135	3100	125.07	0	109622090	109627585	-540	109625378	109775915	ENST00000277225	ENST00000277225	109775915	109625378	-639	109627425	109622052	0.02	89.66	3100	1627	3602	5373	chr9	ZNF462
AC073346.2	chr7	2003	883	426	3100	45.86	0	112757461	112759464	126	112757312	112758589	ENST00000413744	ENST00000413744	112758589	112757312	58	112759437	112757625	0.03	32.88	1050.36	317	839	1812	chr7	AC073346.2
ZNF711	chrX	2369	1040	746	3100	86.93	0	84498318	84500687	-268	84499771	84528368	ENST00000360700	ENST00000360700	84528368	84499771	-231	84500732	84498347	0.02	62.33	3100	648	1039	2385	chrX	ZNF711
HPCAL4	chr1	1237	587	172	1368.33	49.13	0.01	40156722	40157959	20	40144320	40157361	ENST00000372844	ENST00000372844	40157361	40144320	164	40157802	40156592	0.1	35.23	333.37	98	732	1210	chr1	HPCAL4
MYNN	chr3	3319	1721	1671	3100	85.51	0	169489271	169492590	77	169490853	169501537	ENST00000392733	ENST00000356716	169507504	169490853	-15	169492391	169489284	0.02	61.32	3100	1543	1706	3107	chr3	MYNN
ASXL3	chr18	1397	311	208	1866.47	63.67	0.01	31157741	31159138	-101	31158541	31327377	ENST00000269197	ENST00000269197	31327377	31158541	-127	31159164	31157663	0.07	45.66	551.3	137	397	1501	chr18	ASXL3
TMOD3	chr15	4018	619	1412	3100	81.81	0	52121571	52125589	1735	52121845	52204335	ENST00000308580	ENST00000308580	52204335	52121845	953	52124279	52121317	0.02	58.67	3100	1279	873	2962	chr15	TMOD3
GATM	chr15	1520	831	394	3100	98.23	0	45669809	45671329	410	45653322	45670979	ENST00000396659	ENST00000396659	45670979	45653322	536	45671246	45669640	0.02	70.45	1584.12	294	997	1606	chr15	GATM
ZNF621	chr3	2239	1100	679	3100	133.7	0	40565501	40567740	231	40566389	40575562	ENST00000431278	ENST00000453351	40573719	40566907	-233	40567763	40565584	0.02	95.89	3100	565	1001	2179	chr3	ZNF621
TUB	chr11	1753	704	400	3100	44.56	0	8040316	8042069	401	8040791	8123327	ENST00000534099	ENST00000534099	8123327	8040791	276	8041856	8040278	0.03	31.96	1154.78	289	1125	1578	chr11	TUB
CMTM7	chr3	2282	995	1003	3100	73.66	0	32432517	32434799	127	32433531	32496311	ENST00000465248	ENST00000465248	32496311	32433531	160	32434757	32432625	0.02	52.84	3100	858	862	2132	chr3	CMTM7
CTNND1	chr11	4163	834	1145	3100	67.95	0	57528632	57532795	-611	57531325	57558962	ENST00000524579	ENST00000524579	57558962	57531325	-767	57532472	57528643	0.02	48.75	3100	961	833	3829	chr11	CTNND1
MYO15B	chr17	1467	811	273	1930.68	69.02	0.01	73584799	73586266	1393	73584139	73622923	ENST00000293201	ENST00000293201	73622923	73584139	1392	73586182	73584881	0.05	49.53	674.27	200	744	1301	chr17	MYO15B
NECAB3	chr20	2673	1633	869	3100	52.91	0	32260371	32263044	506	32244893	32262214	ENST00000246190	ENST00000246190	32262214	32244893	383	32262959	32260702	0.02	37.98	2340.01	653	1334	2257	chr20	NECAB3
PPP1R3B	chr8	3014	1204	1399	3100	86.51	0	9006855	9009869	-156	8993765	9008206	ENST00000310455	ENST00000310455	9008206	8993765	-109	9009796	9006835	0.02	62.1	3100	998	1235	2961	chr8	PPP1R3B
DDX31	chr9	3866	1801	1781	3100	83.22	0	135544182	135548048	-327	135513250	135545788	ENST00000310532	ENST00000310532	135545788	135513250	-53	135547534	135544148	0.02	59.74	3100	1572	2028	3386	chr9	DDX31
EBF3	chr10	2473	1864	444	3100	53.67	0	131761089	131763562	-220	131633547	131762105	ENST00000368648	ENST00000368648	131762105	131633547	-269	131763506	131761242	0.03	38.53	1249.02	299	1686	2264	chr10	EBF3
ZNF195	chr11	1675	949	679	3100	87.88	0	3399294	3400969	198	3381708	3400330	ENST00000427810	ENST00000427810	3400330	3381708	191	3401084	3399194	0.02	63.09	2685.79	626	1029	1890	chr11	ZNF195
C9orf25	chr9	2664	1129	991	3100	88.4	0	34456728	34459392	490	34402248	34458550	ENST00000379078	ENST00000379078	34458550	34402248	488	34459355	34456769	0.02	63.47	3100	846	1201	2586	chr9	C9orf25
SLC25A22	chr11	2036	1092	720	3100	79.12	0	796811	798847	165	792963	797994	ENST00000532484	ENST00000532484	797994	792963	243	798749	796752	0.02	56.81	2852.06	637	1142	1997	chr11	SLC25A22
RPS21	chr20	3509	1319	2054	3100	94.43	0	60960416	60963925	-3	60962174	60963575	ENST00000337102	ENST00000343986	60963575	60962121	-3	60963820	60960416	0.02	67.81	3100	1841	1286	3404	chr20	RPS21
GJB2	chr13	1762	1053	390	3100	74.17	0	20765915	20767677	241	20761609	20767037	ENST00000382848	ENST00000382848	20767037	20761609	241	20767579	20766012	0.03	53.27	1352.04	286	902	1567	chr13	GJB2
STK35	chr20	4059	1274	2828	3100	64.07	0	2081586	2085645	61	2083554	2125168	ENST00000400064	ENST00000400064	2125168	2083554	-88	2085394	2081537	0.02	46.02	3100	2583	2160	3857	chr20	STK35
PAQR4	chr16	2470	1156	777	3100	81.03	0	3018453	3020923	346	3019342	3023483	ENST00000293978	ENST00000293978	3023483	3019342	473	3021050	3018580	0.02	58.22	3100	826	1001	2470	chr16	PAQR4
DNAJB2	chr2	2617	1088	737	3100	78.05	0	220143283	220145900	352	220144239	220147651	ENST00000439026	ENST00000439026	220147651	220144239	200	220145528	220143351	0.02	56.08	1754.49	476	1012	2177	chr2	DNAJB2
ENTPD8	chr9	1106	567	291	3158.6	82.22	0	140335603	140336709	-255	140328816	140335901	ENST00000371506	ENST00000371506	140335901	140328816	-221	140336652	140335593	0.04	59.08	945.91	189	576	1059	chr9	ENTPD8
CSNK1G1	chr15	2792	1583	1357	3100	95.31	0	64646650	64649442	340	64457716	64648386	ENST00000303052	ENST00000303052	64648386	64457716	340	64649382	64646710	0.02	68.49	3100	1218	1492	2672	chr15	CSNK1G1
PPP1R14A	chr19	1904	1274	773	3100	71.69	0	38745885	38747789	335	38741885	38747172	ENST00000301242	ENST00000301242	38747172	38741885	414	38747795	38745720	0.02	51.52	3100	829	1199	2075	chr19	PPP1R14A
ZNF160	chr19	2080	1147	425	3100	71.9	0	53605363	53607443	253	53576148	53606656	ENST00000355147	ENST00000355147	53606656	53576148	54	53607631	53605573	0.03	51.68	1089.98	300	929	2058	chr19	ZNF160
TSPYL5	chr8	1797	934	566	3100	105.83	0	98289041	98290838	236	98285717	98290176	ENST00000322128	ENST00000322128	98290176	98285717	343	98290826	98288839	0.02	76.1	2331.02	445	1178	1987	chr8	TSPYL5
RAB39B	chrX	1497	915	338	3100	76.19	0	154492737	154494234	388	154487526	154493874	ENST00000369454	ENST00000369454	154493874	154487526	355	154494128	154492910	0.05	54.79	684.06	162	745	1218	chrX	RAB39B
MED30	chr8	2350	1016	738	3100	119.05	0	118532096	118534446	199	118533072	118552217	ENST00000522839	ENST00000522839	118552217	118533072	190	118534205	118532320	0.02	85.62	3100	622	978	1885	chr8	MED30
MAPK8IP3	chr16	3164	1508	1331	3100	88.89	0	1754857	1758021	218	1756221	1820317	ENST00000356010	ENST00000356010	1820317	1756221	307	1758035	1755021	0.02	63.93	3100	1134	1288	3014	chr16	MAPK8IP3
LGALS3BP	chr17	1214	820	101	459	21.69	0.04	76975095	76976309	303	76967413	76976005	ENST00000536190	ENST00000536190	76976005	76967413	290	76976318	76975112	0.35	15.6	142.7	92	810	1206	chr17	LGALS3BP
FGF22	chr19	1361	473	163	1199.08	47.62	0.01	639103	640464	-142	639926	643604	ENST00000215530	ENST00000215530	643604	639926	-132	640450	639137	0.08	34.25	381.18	122	388	1313	chr19	FGF22
DNLZ	chr9	1423	704	391	3100	90.71	0	139257234	139258657	225	139253932	139258171	ENST00000371739	ENST00000371739	139258171	139253932	356	139258505	139257124	0.02	65.27	1559.03	379	863	1381	chr9	DNLZ
BRCC3	chrX	1396	447	447	3100	117.33	0	154299617	154301013	512	154299803	154348425	ENST00000457026	ENST00000457026	154348425	154299803	516	154300979	154299659	0.02	84.47	2449.56	403	462	1320	chrX	BRCC3
ATP1A1OS	chr1	1902	1019	549	3100	95.99	0	116960018	116961920	189	116948131	116961158	ENST00000369491	ENST00000369491	116961158	116948131	114	116961909	116960179	0.02	69.12	2163.85	433	844	1730	chr1	ATP1A1OS
FAM175B	chr10	1884	545	766	3100	118.9	0	126489985	126491869	573	126490354	126525239	ENST00000298492	ENST00000298492	126525239	126490354	366	126491596	126489844	0.02	85.62	3100	619	686	1752	chr10	FAM175B
TRAF1	chr9	1287	871	174	1203.04	34.87	0.01	123690740	123692027	67	123664671	123691451	ENST00000540010	ENST00000540010	123691451	123664671	106	123691845	123690845	0.1	25.11	327.36	99	424	1000	chr9	TRAF1
SLC16A9	chr10	1978	1087	605	3100	107.48	0	61468330	61470308	-39	61443856	61469280	ENST00000490066	ENST00000490066	61469280	61443856	-38	61470256	61468380	0.02	77.4	2515.36	476	981	1876	chr10	SLC16A9
PYGB	chr20	5684	2031	2447	3100	65.09	0	25226811	25232495	948	25228705	25278650	ENST00000216962	ENST00000216962	25278650	25228705	688	25231450	25227336	0.02	46.88	3100	1887	1927	4114	chr20	PYGB
ROGDI	chr16	2176	1413	749	3100	118.87	0	4851406	4853582	457	4846969	4852951	ENST00000322048	ENST00000322048	4852951	4846969	468	4853596	4851369	0.02	85.62	3100	664	1463	2227	chr16	ROGDI
TET1	chr10	2156	991	881	3100	86.17	0	70319450	70321606	115	70320413	70454239	ENST00000373644	ENST00000373644	70454239	70320413	79	70321458	70319526	0.02	62.07	3100	700	920	1932	chr10	TET1
TOX3	chr16	2888	1759	1055	3100	85.57	0	52578802	52581690	560	52471918	52580806	ENST00000219746	ENST00000219746	52580806	52471918	389	52581738	52579096	0.02	61.64	3100	766	1631	2642	chr16	TOX3
MMP28	chr17	1496	717	513	3100	72.49	0	34121780	34123276	112	34105510	34122640	ENST00000250144	ENST00000250144	34122640	34105510	82	34123333	34121783	0.02	52.23	1667.99	403	738	1550	chr17	MMP28
TRAF7	chr16	1768	559	658	3100	87.33	0	2205664	2207432	782	2205766	2228130	ENST00000326181	ENST00000326181	2228130	2205766	755	2207377	2205665	0	62.93	3196.8	635	581	1712	chr16	TRAF7
C14orf38	chr14	863	436	157	1262.36	57.03	0.01	60042962	60043825	99	59971957	60043493	ENST00000555041	ENST00000555041	60043493	59971957	130	60043814	60042911	0.1	41.1	343.4	98	488	903	chr14	C14orf38
SEMA3D	chr7	2381	1547	608	3100	60.19	0	84814334	84816715	646	84679673	84816171	ENST00000444867	ENST00000444867	84816171	84679673	527	84816873	84814414	0.02	43.38	1595.38	376	1565	2459	chr7	SEMA3D
TMEM134	chr11	1977	1059	748	3100	112.44	0	67235343	67237320	372	67234810	67236704	ENST00000544903	ENST00000544903	67236704	67234810	204	67237478	67235522	0.02	81.05	2978.91	575	893	1956	chr11	TMEM134
MEN1	chr11	1745	879	578	3100	121.93	0	64576982	64578727	102	64570988	64577957	ENST00000377316	ENST00000377316	64577957	64570988	139	64578739	64576897	0.02	87.9	2553.45	509	959	1842	chr11	MEN1
DYNC1LI1	chr3	3031	1583	1514	3100	86.86	0	32610379	32613410	-149	32582544	32611745	ENST00000413350	ENST00000413350	32611745	32582544	-229	32613458	32610490	0.02	62.62	3100	1283	1482	2968	chr3	DYNC1LI1
MARVELD2	chr5	1600	703	588	3100	74.08	0	68710428	68712028	19	68711209	68736323	ENST00000512803	ENST00000512803	68736323	68711209	-1	68712018	68710398	0.02	53.42	1751.32	413	660	1620	chr5	MARVELD2
SPATS2	chr12	4139	1148	1549	3100	97.36	0	49759675	49763814	414	49761330	49878378	ENST00000552171	ENST00000552171	49878378	49761330	180	49763281	49759739	0.02	70.21	3100	1408	1107	3542	chr12	SPATS2
ZNF41	chrX	2892	1286	860	3100	113.97	0	47341210	47344102	-311	47305561	47342345	ENST00000397050	ENST00000397050	47342345	47305561	-181	47343933	47341119	0.02	82.19	3100	724	1128	2814	chrX	ZNF41
RHOG	chr11	2510	1296	1092	3100	105.83	0	3860761	3863271	56	3848646	3862072	ENST00000396978	ENST00000396978	3862072	3848646	125	3863270	3860624	0.02	76.32	3100	870	1436	2646	chr11	RHOG
RBM20	chr10	2229	1014	883	3100	101.93	0	112403165	112405394	124	112404155	112599227	ENST00000539821	ENST00000539821	112599227	112404155	81	112405123	112403349	0.02	73.52	3100	721	817	1774	chr10	RBM20
ANKS1B	chr12	1808	1123	532	3100	85.43	0	100377792	100379600	-264	99640609	100378432	ENST00000549866	ENST00000549866	100378432	99640609	-207	100379488	100377790	0.02	61.64	1998.61	408	1136	1698	chr12	ANKS1B
ZNF641	chr12	2313	828	941	3100	85.42	0	48743689	48746002	-171	48736339	48744674	ENST00000547026	ENST00000547026	48744674	48736339	-31	48745770	48743640	0.02	61.64	3100	757	873	2130	chr12	ZNF641
ZNF543	chr19	2369	974	858	3100	80.68	0	57831113	57833482	432	57831865	57842144	ENST00000321545	ENST00000321545	57842144	57831865	215	57833002	57831159	0.02	58.22	2982.62	622	1017	1843	chr19	ZNF543
FH	chr1	2636	1474	960	3100	103.04	0	241681232	241683868	511	241660903	241683061	ENST00000366560	ENST00000366560	241683061	241660903	432	241684049	241681209	0.02	74.36	3100	862	1702	2840	chr1	FH
DCHS2	chr4	1406	881	121	825.27	35.47	0.01	155412172	155413578	-7	155243806	155412868	ENST00000544161	ENST00000544161	155412868	155243806	6	155413512	155412212	0.12	25.6	243.5	79	849	1300	chr4	DCHS2
CDC42SE2	chr5	3543	1454	1339	3100	146.64	0	130598457	130602000	435	130599793	130730360	ENST00000505065	ENST00000505065	130730360	130599793	440	130601858	130598608	0.02	105.85	3100	1103	1313	3250	chr5	CDC42SE2
FAM19A2	chr12	1804	854	286	1889.24	29.82	0.01	62585394	62587198	327	62102040	62586623	ENST00000416284	ENST00000416284	62586623	62102040	387	62586981	62585490	0.07	21.53	509.87	187	963	1491	chr12	FAM19A2
NNT	chr5	1931	963	445	3100	53.25	0	43602131	43604062	-132	43603229	43705334	ENST00000344920	ENST00000344920	43705334	43603229	-106	43604078	43602168	0.03	38.46	1139.56	320	915	1910	chr5	NNT
ADAMTS16	chr5	2019	999	625	3100	82.5	0	5139564	5141583	130	5140443	5320417	ENST00000536857	ENST00000536857	5320417	5140443	186	5141744	5139515	0.02	59.59	1941.05	427	1043	2229	chr5	ADAMTS16
HINFP	chr11	945	641	146	1321.49	72.31	0.01	118991240	118992185	-584	118992297	119006752	ENST00000350777	ENST00000350777	119006752	118992297	-563	118992133	118991334	0.06	52.23	464.19	108	550	799	chr11	HINFP
ADAMTS17	chr15	1494	643	327	2465.39	52.47	0.01	100881475	100882969	-12	100511794	100882210	ENST00000268070	ENST00000268070	100882210	100511794	18	100882896	100881488	0.04	37.9	809.54	244	618	1408	chr15	ADAMTS17
MCOLN1	chr19	1673	692	361	3100	111.86	0	7586980	7588653	320	7587496	7598894	ENST00000394321	ENST00000394321	7598894	7587496	276	7588561	7586984	0.02	80.82	1521.7	322	679	1577	chr19	MCOLN1
MED13L	chr12	4360	2571	1430	3100	100.22	0	116712010	116716370	374	116675273	116714564	ENST00000548743	ENST00000548743	116714564	116675273	441	116716379	116711866	0.02	72.41	3100	1368	2700	4513	chr12	MED13L
TLR3	chr4	1258	644	139	1085.03	30.02	0.01	186989603	186990861	-74	186990306	187006255	ENST00000296795	ENST00000296795	187006255	186990306	-199	186990835	186989379	0.09	21.69	275	88	1033	1456	chr4	TLR3
VMP1	chr17	4537	1864	1770	3100	91.62	0	57782627	57787164	32	57784863	57917950	ENST00000262291	ENST00000537567	57917532	57785009	-24	57787408	57782562	0.02	66.21	3100	1654	2603	4846	chr17	VMP1
MTX3	chr5	2058	889	737	3100	120.84	0	79285852	79287910	187	79275584	79287068	ENST00000512560	ENST00000512560	79287068	79275584	202	79287889	79285843	0	87.33	3149.46	606	1050	2046	chr5	MTX3
ATXN2	chr12	5107	2226	2588	3100	115.73	0	112033690	112038797	382	111890018	112036626	ENST00000389153	ENST00000389153	112036626	111890018	218	112038715	112034100	0.02	83.66	3100	2371	2139	4615	chr12	ATXN2
LMF2	chr22	1308	1123	441	3100	119.15	0	50944861	50946169	598	50941380	50946113	ENST00000216080	ENST00000216080	50946113	50941380	538	50946188	50944961	0.02	86.14	2778.66	442	1015	1227	chr22	LMF2
ZCCHC2	chr18	6003	2453	1877	3100	104.2	0	60188764	60194767	1107	60190658	60245793	ENST00000269499	ENST00000269499	60245793	60190658	1102	60194564	60188957	0.02	75.34	3100	1639	773	5607	chr18	ZCCHC2
GALNTL6	chr4	2059	915	526	3100	73.67	0	172733380	172735439	-244	172734654	173962710	ENST00000506823	ENST00000506823	173962710	172734654	-272	172735325	172733438	0.02	53.27	1625.66	345	903	1887	chr4	GALNTL6
SQSTM1	chr5	1476	546	101	303.49	13.84	0.06	179245346	179246822	206	179245878	179251323	ENST00000422245	ENST00000422245	179251323	179245878	167	179246696	179245395	2.62	10.01	79.57	69	459	1301	chr5	SQSTM1
GATA5	chr20	1030	640	90	476.56	21.52	0.03	61050640	61051670	-129	61038553	61051026	ENST00000252997	ENST00000252997	61051026	61038553	-155	61051748	61050615	1.4	15.57	93.44	61	669	1133	chr20	GATA5
ZBTB10	chr8	4638	2231	1975	3100	85.19	0	81397173	81401811	-70	81399562	81432370	ENST00000519370	ENST00000519370	81432370	81399562	-317	81401324	81397165	0.02	61.64	3100	1629	2214	4159	chr8	ZBTB10
SLC8A1	chr2	2053	1289	343	2332.44	39.44	0.01	40677826	40679879	295	40657201	40679148	ENST00000417271	ENST00000417271	40679148	40657201	325	40679842	40677803	0.04	28.54	960.54	288	1327	2039	chr2	SLC8A1
KCTD20	chr6	2496	933	616	3100	113.58	0	36410078	36412574	511	36410815	36442666	ENST00000460983	ENST00000460983	36442666	36410815	428	36412496	36409990	0.02	82.19	2849.97	591	1071	2506	chr6	KCTD20
POMP	chr13	2709	1509	947	3100	134.61	0	29231916	29234625	29	29233241	29253062	ENST00000380842	ENST00000380842	29253062	29233241	46	29234642	29231932	0.02	97.41	3100	868	1658	2710	chr13	POMP
UST	chr6	2599	1509	805	3100	85.17	0	149067044	149069643	-120	149068464	149398126	ENST00000367463	ENST00000367463	149398126	149068464	-194	149069449	149067091	0.02	61.64	3068.75	545	891	2358	chr6	UST
AGPAT1	chr6	4878	944	1016	3100	102.52	0	32142645	32147523	18	32135989	32145102	ENST00000375104	ENST00000375104	32145102	32135989	8	32147352	32142836	0.02	74.2	3100	965	763	4516	chr6	AGPAT1
RPRML	chr17	1625	975	594	3100	69.62	0	45055756	45057381	45	45055523	45056614	ENST00000322329	ENST00000322329	45056614	45055523	96	45057420	45055616	0.02	50.39	2253.99	491	830	1804	chr17	RPRML
POLR2H	chr3	3821	1412	1416	3100	97.2	0	184078413	184082234	-79	184080403	184086075	ENST00000455712	ENST00000455712	184086075	184080403	-148	184082235	184078274	0.02	70.36	3100	1297	1502	3961	chr3	POLR2H
POLE3	chr9	2691	888	1058	3100	95.8	0	116171455	116174146	-138	116169515	116172662	ENST00000374169	ENST00000374169	116172662	116169515	-143	116174020	116171591	0.02	69.35	3100	1060	754	2429	chr9	POLE3
LATS2	chr13	2675	2024	1047	3100	91.9	0	21633532	21636207	-440	21549009	21634429	ENST00000542899	ENST00000542899	21634429	21549009	-546	21636262	21633688	0.02	66.54	3100	954	1863	2574	chr13	LATS2
SLC26A10	chr12	1061	520	127	711.56	31.75	0.02	58015069	58016130	1906	58013693	58019933	ENST00000379218	ENST00000379218	58019933	58013693	1774	58015985	58014949	0.19	22.99	184.13	92	615	1036	chr12	SLC26A10
LRP11	chr6	4467	2901	1019	3100	82.22	0	150181991	150186458	937	150163690	150185162	ENST00000367368	ENST00000367368	150185162	150163690	871	150186261	150182321	0.02	59.54	3100	957	2466	3940	chr6	LRP11
FAM177A1	chr14	3699	1482	1073	3100	129.81	0	35514512	35518211	752	35515609	35552589	ENST00000280987	ENST00000280987	35552589	35515609	504	35517744	35514482	0.02	94.02	3100	903	1480	3262	chr14	FAM177A1
LRCH4	chr7	3095	1560	1044	3100	101.79	0	100182042	100185137	186	100172283	100183776	ENST00000310300	ENST00000310300	100183776	100172283	126	100185018	100182281	0.02	73.73	3100	927	1368	2737	chr7	LRCH4
VGF	chr7	926	215	89	479.81	22.28	0.03	100808927	100809853	-516	100805790	100808874	ENST00000249330	ENST00000249330	100808874	100805790	-162	100809695	100808377	0.26	16.14	159.46	98	752	1318	chr7	VGF
GABARAPL1	chr12	3684	1192	1287	3100	92.52	0	10364434	10368118	48	10366228	10374398	ENST00000545290	ENST00000546017	10375722	10366028	-71	10367299	10364615	0.02	67.03	3100	871	1000	2684	chr12	GABARAPL1
IL4R	chr16	2794	1159	990	3100	87.18	0	27324493	27327287	635	27325255	27375224	ENST00000380922	ENST00000380922	27375224	27325255	699	27327430	27324479	0.02	63.17	3100	998	896	2951	chr16	IL4R
TGFBR3	chr1	2542	1423	862	3100	115.51	0	92349822	92352364	573	92149286	92351666	ENST00000465892	ENST00000465892	92351666	92149286	519	92352410	92349884	0.02	83.71	3100	693	1376	2526	chr1	TGFBR3
TAF1C	chr16	1587	985	600	3100	116.34	0	84219389	84220976	412	84215102	84220595	ENST00000537450	ENST00000537450	84220595	84215102	435	84220877	84219442	0.02	84.32	2869.05	523	874	1435	chr16	TAF1C
GDF10	chr10	999	484	95	607.13	27	0.02	48438398	48439397	78	48425815	48438976	ENST00000224605	ENST00000224605	48438976	48425815	-39	48439501	48438529	0.12	19.57	223.49	98	379	972	chr10	GDF10
FARP2	chr2	2083	745	775	3100	88.19	0	242295300	242297383	629	242295712	242405445	ENST00000373287	ENST00000373287	242405445	242295712	490	242297108	242295296	0.02	63.93	3100	724	768	1812	chr2	FARP2
DAZAP2	chr12	2502	899	907	3100	118.93	0	51631876	51634378	48	51633079	51636294	ENST00000551313	ENST00000551313	51636294	51633079	35	51634284	51631945	0.02	86.22	3100	740	844	2339	chr12	DAZAP2
PREP	chr6	2848	1340	801	3100	114.21	0	105849262	105852110	273	105725440	105850959	ENST00000369110	ENST00000369110	105850959	105725440	146	105852049	105849576	0.02	82.81	3100	768	1226	2473	chr6	PREP
ZBTB26	chr9	3161	1281	1198	3100	88.89	0	125692424	125695585	-225	125677845	125693779	ENST00000373656	ENST00000373656	125693779	125677845	-219	125695527	125692469	0.02	64.46	3100	1105	1225	3058	chr9	ZBTB26
DCAF7	chr17	1145	875	406	3100	52.16	0	61626511	61627656	-738	61627822	61671639	ENST00000310827	ENST00000310827	61671639	61627822	-759	61627677	61626448	0.03	37.83	1322.92	356	945	1229	chr17	DCAF7
C7orf59	chr7	1255	390	612	3100	111.43	0	99746485	99747740	551	99746561	99751633	ENST00000441173	ENST00000441173	99751633	99746561	425	99747546	99746426	0.02	80.82	3100	595	316	1120	chr7	C7orf59
ZBED4	chr22	970	720	302	3100	110.96	0	50246317	50247287	-688	50247490	50282090	ENST00000216268	ENST00000216268	50282090	50247490	-685	50247276	50246334	0.03	80.48	1279.7	223	699	942	chr22	ZBED4
DOK5	chr20	1382	702	161	1092.6	33.03	0.01	53091663	53093045	97	53092257	53267429	ENST00000395939	ENST00000395939	53267429	53092257	7	53092826	53091702	0.13	23.97	208.11	67	598	1124	chr20	DOK5
C18orf34	chr18	1268	684	117	831.48	30.92	0.01	31019871	31021139	152	30517371	31020657	ENST00000383096	ENST00000383096	31020657	30517371	67	31020937	31020242	0.09	22.44	269.4	80	320	695	chr18	C18orf34
SYT5	chr19	1551	402	153	585.76	17.88	0.02	55690281	55691832	-298	55684515	55690758	ENST00000543844	ENST00000543844	55690758	55684515	-196	55691781	55690128	2.22	12.98	83.24	106	565	1653	chr19	SYT5
CNPY3	chr6	2570	1172	644	3100	96.7	0	42896180	42898750	483	42896982	42907007	ENST00000394142	ENST00000394142	42907007	42896982	492	42898798	42896151	0.02	70.21	2895.23	627	1187	2647	chr6	CNPY3
LBR	chr1	3401	1778	1619	3100	106.45	0	225613687	225617088	211	225611623	225615599	ENST00000421383	ENST00000421383	225615599	225611623	285	225617031	225613596	0.02	77.3	3100	1479	1877	3435	chr1	LBR
ARNTL2	chr12	2234	1277	1037	3100	111.12	0	27485042	27487276	171	27485988	27573827	ENST00000266503	ENST00000266503	27573827	27485988	203	27487378	27485004	0.02	80.72	3100	999	1308	2374	chr12	ARNTL2
KDELR2	chr7	2488	1462	1118	3100	127.6	0	6521826	6524314	618	6502503	6523688	ENST00000490996	ENST00000490996	6523688	6502503	584	6524309	6521899	0.02	92.73	3100	1053	1567	2410	chr7	KDELR2
EFCAB7	chr1	2441	843	661	3100	83.95	0	63987938	63990379	97	63989061	64038364	ENST00000371088	ENST00000371088	64038364	63989061	63	63990465	63987784	0.02	61.02	3100	660	964	2681	chr1	EFCAB7
TMEM201	chr1	349	152	33	253.1	26.38	0.08	9648337	9648686	-420	9648932	9674935	ENST00000377376	ENST00000377376	9674935	9648932	-429	9648741	9648264	27.04	19.18	51	17	230	477	chr1	TMEM201
HES7	chr17	7654	6068	3306	3100	83.47	0	8023612	8031266	-29	8023908	8027410	ENST00000317814	ENST00000317814	8027410	8023908	1316	8031250	8020937	0.02	60.69	3100	3246	4342	10313	chr17	HES7
EFEMP1	chr2	2522	1541	861	3100	85.89	0	56149302	56151824	-207	56093103	56150356	ENST00000394554	ENST00000394554	56150356	56093103	-195	56151845	56149257	0.02	62.45	2848.3	701	1551	2588	chr2	EFEMP1
GALNT14	chr2	3540	2559	1435	3100	88.89	0	31358631	31362171	486	31133663	31360887	ENST00000420311	ENST00000420311	31360887	31133663	469	31362130	31358705	0.02	64.64	3100	1150	2468	3425	chr2	GALNT14
SLC29A4	chr7	1983	652	293	2609.09	90.95	0.01	5322528	5324511	859	5322660	5343691	ENST00000406453	ENST00000406453	5343691	5322660	373	5323791	5322276	0.04	66.15	834.45	171	853	1515	chr7	SLC29A4
CLIP1	chr12	2911	1181	264	1225.07	23.18	0.01	122882855	122885766	250	122862268	122884561	ENST00000535290	ENST00000535290	122884561	122862268	73	122885564	122883412	0.09	16.86	372.47	185	646	2152	chr12	CLIP1
KCNQ5	chr6	2270	1281	309	2632.94	43.66	0	73331014	73333284	231	73331918	73905137	ENST00000414165	ENST00000414165	73905137	73331918	274	73333162	73331223	0.04	31.76	919.52	264	670	1939	chr6	KCNQ5
ARL4C	chr2	5223	4287	2072	3100	103.56	0	235401308	235406531	1324	235401685	235405244	ENST00000339728	ENST00000339728	235405244	235401685	1488	235406723	235400788	0.02	75.34	3100	2548	4017	5935	chr2	ARL4C
ACP1	chr2	2527	1383	1010	3100	106.44	0	263687	266214	-14	264965	277375	ENST00000449425	ENST00000449425	277375	264965	27	266279	263706	0.02	77.45	3100	842	1365	2573	chr2	ACP1
PPDPF	chr20	2820	1033	1560	3100	90.46	0	62150815	62153635	97	62152128	62153291	ENST00000370177	ENST00000370177	62153291	62152128	259	62154005	62150770	0.02	65.83	3100	1411	1098	3235	chr20	PPDPF
DUSP7	chr3	381	138	39	259.87	18.82	0.08	52091529	52091910	-1153	52082935	52090566	ENST00000495880	ENST00000495880	52090566	52082935	-1183	52092032	52091466	4.45	13.7	71.29	39	263	566	chr3	DUSP7
ICAM5	chr19	1685	864	137	763.93	25.4	0.02	10399314	10400999	-498	10400655	10407453	ENST00000221980	ENST00000221980	10407453	10400655	-512	10400773	10399512	0.14	18.49	199.02	88	681	1261	chr19	ICAM5
HMBS	chr11	1813	532	492	3100	105.83	0	118955174	118956987	440	118955640	118964243	ENST00000543090	ENST00000543090	118964243	118955640	368	118956917	118955100	0.02	77.04	2327.05	470	601	1817	chr11	HMBS
IPO11	chr5	2387	1103	730	3100	90.54	0	61707618	61710005	217	61708594	61924404	ENST00000325324	ENST00000325324	61924404	61708594	206	61709891	61707709	0	65.92	3110.69	680	1173	2182	chr5	IPO11
NAB2	chr12	2820	975	942	3100	81.9	0	57479898	57482718	-1369	57482677	57489259	ENST00000300131	ENST00000300131	57489259	57482677	-1208	57482687	57480250	0	59.63	3187.32	736	610	2437	chr12	NAB2
RALGAPA2	chr20	2181	1014	1044	3100	86.48	0	20691976	20694157	64	20616216	20693131	ENST00000438161	ENST00000202677	20693266	20373411	-34	20694369	20692232	0.02	63	3100	952	762	2137	chr20	RALGAPA2
SDSL	chr12	2001	1044	609	3100	67.3	0	113859491	113861492	233	113860258	113865875	ENST00000547802	ENST00000547802	113865875	113860258	250	113861436	113859580	0.02	49.03	1854.03	494	746	1856	chr12	SDSL
PPP3R1	chr2	4614	2379	1985	3100	94.6	0	68476815	68481429	541	68405989	68479663	ENST00000234310	ENST00000234310	68479663	68405989	384	68481582	68476976	0.02	68.92	3100	1820	2197	4606	chr2	PPP3R1
RPS6KA2	chr6	1514	1134	414	3100	84.59	0	167039272	167040786	696	166889272	167040725	ENST00000366863	ENST00000511034	167041460	166923768	-174	167042166	167041102	0.04	61.64	925.8	178	362	1064	chr6	RPS6KA2
C8orf34	chr8	1638	814	204	1601.19	39.68	0.01	69242431	69244069	-207	69243457	69360245	ENST00000523686	ENST00000523686	69360245	69243457	-215	69243998	69242486	0.07	28.92	566.24	165	819	1512	chr8	C8orf34
TTC30B	chr2	2101	998	696	3100	106.51	0	178416645	178418746	46	178414973	178417742	ENST00000408939	ENST00000408939	178417742	178414973	2	178418658	178416822	0.02	77.63	3100	610	830	1836	chr2	TTC30B
HTR2A	chr13	986	439	103	786.53	54.57	0.01	47467777	47468763	1903	47407513	47470173	ENST00000378688	ENST00000378688	47470173	47407513	1842	47468756	47467906	0.09	39.78	281.27	76	319	850	chr13	HTR2A
RPS20	chr8	2273	1301	848	3100	131.53	0	56985556	56987829	222	56985632	56986915	ENST00000523936	ENST00000523936	56986915	56985632	424	56987672	56985310	0.02	95.89	3100	808	1593	2362	chr8	RPS20
IFT46	chr11	1180	734	202	1480.67	48.68	0.01	118435815	118436995	-44	118422950	118436361	ENST00000534156	ENST00000530872	118436632	118415307	102	118437077	118435983	0.07	35.49	434.91	134	576	1094	chr11	IFT46
MFAP3L	chr4	2770	768	965	3100	127.34	0	170946462	170949232	-266	170926759	170947581	ENST00000506764	ENST00000506764	170947581	170926759	-216	170949200	170946395	0.02	92.85	3100	817	1459	2805	chr4	MFAP3L
PDS5B	chr13	743	531	79	601.28	37.57	0.02	33159719	33160462	-473	33160564	33352157	ENST00000315596	ENST00000315596	33352157	33160564	-498	33160405	33159726	0.3	27.4	149.62	44	465	679	chr13	PDS5B
HNF1A	chr12	4325	2010	1487	3100	72.43	0	121415362	121419687	972	121416552	121439072	ENST00000544413	ENST00000544413	121439072	121416552	963	121419519	121415512	0.02	52.84	3100	1228	1159	4007	chr12	HNF1A
OGFR	chr20	2423	781	1283	3100	94.4	0	61435493	61437916	517	61436187	61445001	ENST00000370469	ENST00000370469	61445001	61436187	499	61437823	61435549	0.02	68.87	3100	1134	730	2274	chr20	OGFR
RTN4RL2	chr11	4868	2656	1001	3100	65.72	0	57225392	57230260	-196	57228022	57245007	ENST00000335099	ENST00000335099	57245007	57228022	-499	57229577	57225469	0.02	47.95	1759.65	532	2567	4108	chr11	RTN4RL2
C17orf82	chr17	1909	1066	439	3065.49	46.65	0	59488995	59490904	837	59489112	59490641	ENST00000335108	ENST00000335108	59490641	59489112	847	59490777	59489142	0.04	34.04	783.36	258	940	1635	chr17	C17orf82
AC114947.1	chr5	2725	801	711	3100	57.67	0	43191700	43194425	108	43192954	43280950	ENST00000512796	ENST00000512796	43280950	43192954	89	43194298	43191788	0.02	42.09	2141.46	501	757	2510	chr5	AC114947.1
ERI3	chr1	1803	795	461	3100	95.4	0	44819813	44821616	165	44686742	44820880	ENST00000372257	ENST00000372257	44820880	44686742	374	44821229	44819783	0.02	69.63	1983.36	396	841	1446	chr1	ERI3
TTLL3	chr3	1625	596	546	3100	70.38	0	9851160	9852785	41	9851931	9859451	ENST00000426827	ENST00000547186	9878037	9851904	-52	9852666	9851038	0.02	51.37	1800.78	432	667	1628	chr3	TTLL3
PKIB	chr6	1825	592	367	3100	59.72	0	122930829	122932654	364	122931377	123047517	ENST00000392490	ENST00000392490	123047517	122931377	297	122932531	122930817	0.04	43.6	917.53	223	609	1714	chr6	PKIB
SIK3	chr11	3278	1844	850	3100	126.99	0	116966784	116970062	564	116716307	116968987	ENST00000434315	ENST00000434315	116968987	116716307	180	116969904	116967710	0.02	92.78	3100	697	1128	2194	chr11	SIK3
C22orf25	chr22	2192	1039	586	3100	100.27	0	20007784	20009976	202	20008678	20050934	ENST00000434168	ENST00000434168	20050934	20008678	221	20009894	20007904	0.02	73.26	2341.74	495	895	1990	chr22	C22orf25
SCML1	chrX	888	434	119	1014.23	50.03	0.01	17754474	17755362	-670	17755588	17773105	ENST00000380045	ENST00000380045	17773105	17755588	-736	17755286	17754417	0.08	36.56	399.52	101	508	869	chrX	SCML1
RTF1	chr15	2472	1403	941	3100	104.41	0	41708243	41710715	177	41709302	41775761	ENST00000389629	ENST00000389629	41775761	41709302	178	41710839	41708122	0.02	76.32	3100	859	1506	2717	chr15	RTF1
AC022098.1	chr19	3825	2286	923	3100	86.42	0	14182478	14186303	1042	14183348	14185873	ENST00000269720	ENST00000269720	14185873	14183348	931	14186064	14182495	0.02	63.17	2943.42	636	2267	3569	chr19	AC022098.1
ACP6	chr1	2361	1184	913	3100	71.19	0	147141006	147143367	177	147124415	147142364	ENST00000392988	ENST00000392988	147142364	147124415	143	147143341	147141100	0.02	52.05	3100	694	1118	2241	chr1	ACP6
PKN2	chr1	1303	886	227	2078.01	55.35	0.01	89148538	89149841	-715	89149905	89301938	ENST00000370521	ENST00000370521	89301938	89149905	-711	89149769	89148619	0.04	40.47	789.62	195	807	1150	chr1	PKN2
GPRASP2	chrX	1751	1003	563	3100	116.42	0	101966930	101968681	465	101967340	101972661	ENST00000332262	ENST00000332262	101972661	101967340	434	101968633	101966916	0.02	85.13	2410.17	401	1019	1717	chrX	GPRASP2
[truncated: 2 more rows]

## Sheet: Up regulated genes
JFK														A549
Symbol	Chromosome	length	summit	tags	X.NAME.	fold_enrichment	FDR...	PeakStart	PeakEnd	Distance	GeneStart	GeneEnd	ClosestTSS_ID	ClosestTSS_ID.1	GeneEnd.1	GeneStart.1	Distance.1	PeakEnd.1	PeakStart.1	FDR....1	fold_enrichment.1	X.NAME..1	tags.1	summit.1	length.1	chr	Symbol
UBE2D4	chr7	1536	881	472	3183.97	105.68	0	43965282	43966818	7	43966043	43993166	ENST00000222402
PPT2	chr6	1887	972	438	3220.05	147.02	0	32121058	32122945	57	32121944	32125701	ENST00000424499
WNT11	chr11	5005	550	703	2462.29	35.49	0.02	75917069	75922074	-1995	75897369	75917576	ENST00000322563
MBD5	chr2	3403	1190	1101	3100	46.04	0.02	148776988	148780391	109	148778580	149271020	ENST00000407073
SUPT6H	chr17	2967	1056	1377	3100	49.59	0.02	26987774	26990741	-44	26989302	27029248	ENST00000314616
HIRIP3	chr16	2418	1691	801	3100	52.13	0.02	30006181	30008599	-3	30004317	30007387	ENST00000352552
TIGD7	chr16	1763	858	544	2394.34	54.39	0.02	3354766	3356529	-2	3348832	3355645	ENST00000396862
BRCA1	chr17	2743	1700	927	3100	55.18	0.02	41276075	41278818	20	41246129	41277467	ENST00000494123
C12orf57	chr12	2356	1163	534	2018.1	55.22	0.02	7052318	7054674	310	7053186	7055165	ENST00000229281
KLHL28	chr14	2292	1737	714	3047.24	55.56	0.02	45429033	45431325	156	45398016	45430335	ENST00000355081
C12orf24	chr12	2976	2032	1126	3100	55.77	0.02	110904753	110907729	12	110906229	110925103	ENST00000548869
SRRM5	chr19	1733	398	675	3100	56	0.02	44100482	44102215	579	44100769	44118649	ENST00000526798
FLRT3	chr20	2617	2278	525	1998.02	56.26	0.02	14315873	14318490	1072	14305773	14318254	ENST00000541882
C20orf12	chr20	3165	2017	1498	3100	56.32	0.02	18446132	18449297	-40	18364011	18447674	ENST00000377630
ANKRA2	chr5	3135	1162	1039	3100	56.7	0.02	72859937	72863072	6	72848160	72861511	ENST00000296785
RP4-604K5.1	chr1	2066	1485	500	2056.4	57.08	0.02	87378201	87380267	575	87328984	87379809	ENST00000401030
MRPS18B	chr6	1599	483	401	1912.96	57.65	0.02	30585266	30586865	428	30585637	30594172	ENST00000376508
SLC22A18AS	chr11	3260	733	778	3100	58.48	0.02	2922920	2926180	170	2909327	2924720	ENST00000455942
LRRC27	chr10	1235	374	398	1859.89	59.5	0.02	134145550	134146785	384	134145783	134188960	ENST00000368613
SETD1B	chr12	8567	5683	2611	3100	60.73	0.02	122236711	122245278	-1091	122242086	122270490	ENST00000542440
MEX3A	chr1	2734	1482	779	3100	61.15	0.02	156050677	156053411	-255	156046280	156051789	ENST00000532414
PIGN	chr18	1529	1282	370	1816.9	61.64	0.02	59852851	59854380	673	59711460	59854289	ENST00000400334
ATP5I	chr4	2538	1539	878	3100	61.64	0.02	666902	669440	-44	666225	668127	ENST00000304312
RBM18	chr9	2701	1517	1046	3100	61.64	0.02	125025769	125028470	-1	125001834	125027118	ENST00000417201
KIF18A	chr11	4225	2507	982	3100	62.13	0.02	28126883	28131108	697	28042167	28129693	ENST00000263181
ALG2	chr9	3183	1450	1391	3100	62.73	0.02	101982629	101985812	17	101979649	101984238	ENST00000476832
GART	chr21	4900	2727	1351	3100	62.79	0.02	34912791	34917691	-74	34876238	34915167	ENST00000381839
C1orf112	chr1	2274	1255	784	3100	63.78	0.02	169763080	169765354	-3	169764220	169795258	ENST00000456684
RNASEK	chr17	4901	1739	2032	3100	65.07	0.02	6914332	6919233	232	6916550	6917839	ENST00000552321
MYEOV	chr11	3609	734	1328	3100	65.17	0.02	69061364	69064973	1543	69061625	69064754	ENST00000535407
ZNFX1	chr20	8725	3009	3713	3100	65.38	0.02	47892333	47901058	-1732	47854483	47894963	ENST00000371754
ZNF740	chr12	2354	1189	900	3100	65.5	0.02	53573410	53575764	103	53574484	53583208	ENST00000416904
APEX1	chr14	3248	1168	1185	3100	65.75	0.02	20921699	20924947	-27	20923350	20925927	ENST00000555414
FKBP7	chr2	1966	1138	624	3100	66.21	0.02	179342378	179344344	-76	179328391	179343285	ENST00000424785
NUBP2	chr16	3134	1869	1237	3100	66.97	0.02	1831250	1834384	-85	1832902	1839192	ENST00000262302
CCDC75	chr2	2133	857	946	3100	67.69	0.02	37310478	37312611	-49	37311594	37326387	ENST00000409774
PUS7L	chr12	2480	1512	745	3100	68.49	0.02	44151382	44153862	-2	44122415	44152620	ENST00000344862
TSSC1	chr2	2113	1051	590	2741.3	68.98	0.02	3380420	3382533	84	3211575	3381561	ENST00000443925
ABCC3	chr17	5517	1242	1734	3100	69.18	0.02	48711256	48716773	1796	48712218	48769063	ENST00000285238
RECQL	chr12	3237	1850	1115	3100	69.35	0.02	21653029	21656266	-44	21636411	21654603	ENST00000314748
XPC	chr3	2774	1111	1092	3100	69.7	0.02	14218630	14221404	51	14187441	14220068	ENST00000449060
PPIP5K2	chr5	3410	2072	1159	3100	69.86	0.02	102454267	102457677	4	102455968	102538907	ENST00000451606
CALM2	chr2	5630	4261	1991	3100	69.94	0.02	47399079	47404709	1756	47387878	47403650	ENST00000409563
C1orf43	chr1	3927	1750	1609	3100	70.21	0.02	154191163	154195090	-22	154184609	154193104	ENST00000368516
IRF2BP2	chr1	8018	5252	2191	3100	70.21	0.02	234739475	234747493	1787	234740015	234745271	ENST00000366609
CHMP5	chr9	1187	228	414	2342.28	70.21	0.02	33264938	33266125	494	33265037	33281977	ENST00000419016
SLC5A6	chr2	2702	1536	1244	3100	70.63	0.02	27433834	27436536	-31	27422455	27435154	ENST00000310574
C5orf39	chr5	4751	742	1297	3100	70.78	0.02	43039024	43043775	1872	43039335	43043272	ENST00000314890
DDX5	chr17	5052	1994	2735	3100	70.89	0.02	62499890	62504942	-9	62495909	62502407	ENST00000225792
SGSH	chr17	2336	1378	1311	3100	71.02	0.02	78193019	78195355	12	78183079	78194199	ENST00000326317
TMEM87A	chr15	3551	1540	654	2896.1	71.23	0.02	42563983	42567534	-3	42550136	42565755	ENST00000307216
42072	chr12	2405	856	702	3100	71.99	0.02	58148107	58150512	428	58148881	58154190	ENST00000266643
NAP1L4	chr11	4951	4049	1527	3100	72.41	0.02	3009826	3014777	1030	2991033	3013332	ENST00000430811
RSRC2	chr12	1100	804	615	3100	73.06	0.02	123010575	123011675	362	123005093	123011487	ENST00000528279
LARP6	chr15	2473	1558	1122	3100	73.54	0.02	71144864	71147337	365	71143766	71146466	ENST00000344870
ATP6V1D	chr14	3665	2136	1402	3100	74.85	0.02	67825065	67828730	68	67804788	67826966	ENST00000216442
ZDHHC16	chr10	2582	1430	1005	3100	76.71	0.02	99204646	99207228	-10	99205947	99217124	ENST00000393760
C17orf48	chr17	2962	1275	1374	3100	77.05	0.02	10599433	10602395	-17	10600931	10614550	ENST00000379774
SRRD	chr22	2346	771	694	3100	77.21	0.02	26878669	26881015	-1	26879843	26887899	ENST00000215917
CLDN1	chr3	4649	3999	917	3100	77.21	0.02	190036085	190040734	1822	190025371	190040232	ENST00000545382
RARB	chr3	5583	1166	1923	3100	77.79	0.02	25468724	25474307	1713	25469802	25639423	ENST00000330688
C12orf52	chr12	2848	1214	1291	3100	77.91	0.02	113621937	113624785	-4	113623365	113629958	ENST00000436053
ZNF511	chr10	2350	1234	927	3100	78.08	0.02	135121003	135123353	199	135121979	135126662	ENST00000361518
AC068473.1	chr18	3167	1972	964	3100	78.08	0.02	77438152	77441319	9	77398938	77439745	ENST00000317008
TCTE3	chr6	2594	1197	701	3100	78.39	0.02	170150317	170152911	41	170140210	170151655	ENST00000366774
SWI5	chr9	2388	607	951	3100	78.77	0.02	131037164	131039552	-67	131038425	131051269	ENST00000320188
MED29	chr19	2854	1692	1442	3100	79.26	0.02	39880493	39883347	-43	39881963	39891201	ENST00000315588
ZBTB8OS	chr1	3577	2471	828	3100	79.45	0.02	33114618	33118195	-221	33086421	33116185	ENST00000468695
TRAM1	chr8	5543	4384	1844	3100	79.45	0.02	71515820	71521363	1421	71485677	71520013	ENST00000521425
ATG9A	chr2	2787	1349	1163	3100	79.56	0.02	220092867	220095654	79	220089800	220094340	ENST00000428226
CIAO1	chr2	3242	1881	1211	3100	80.61	0.02	96930251	96933493	2	96931870	96937383	ENST00000488633
ATG4B	chr2	3716	2065	1597	3100	80.72	0.02	242574822	242578538	-26	242576706	242611853	ENST00000337606
ATP7B	chr13	1333	1106	491	3087.7	80.82	0.02	52585072	52586405	-108	52506810	52585630	ENST00000344297
RAB2B	chr14	2678	1628	935	3100	81.21	0.02	21943874	21946552	-81	21927179	21945132	ENST00000397762
TP53	chr17	5703	2744	2647	3100	81.34	0.02	7587396	7593099	497	7578547	7590745	ENST00000503591
CSRNP1	chr3	5564	3913	2491	3100	81.34	0.02	39191037	39196601	1247	39183346	39195066	ENST00000273153
ANKRD34A	chr1	1598	587	336	1612.03	81.51	0.02	145469662	145471260	-47	145470508	145475646	ENST00000323397
RP11-514O12.4	chr6	1720	965	472	2759.87	81.68	0.02	167368978	167370698	-226	167271582	167369612	ENST00000507747
ATP5S	chr14	2489	1009	803	3100	82.72	0.02	50777805	50780294	2	50779047	50792944	ENST00000245448
TIGD4	chr4	2519	1743	789	3100	82.95	0.02	153699670	153702189	-13	153690506	153700916	ENST00000304337
ERLEC1	chr2	3291	1396	1470	3100	83.12	0.02	54012538	54015829	-33	54014217	54045357	ENST00000405123
FAM96A	chr15	2772	1291	1048	3100	83.66	0.02	64384551	64387323	270	64364765	64386207	ENST00000380290
ERLIN2	chr8	2084	958	704	3100	84.47	0.02	37593512	37595596	344	37594210	37611629	ENST00000521644
CES2	chr16	2650	1502	1161	3100	85.13	0.02	66967012	66969662	-10	66968347	66978972	ENST00000417689
BCL2L12	chr19	3168	1778	1548	3100	85.35	0.02	50167184	50170352	-313	50169081	50177172	ENST00000246784
TXNL4B	chr16	2993	2053	1179	3100	85.88	0.02	72126058	72129051	-4	72118752	72127550	ENST00000268483
ZZEF1	chr17	3641	1464	1600	3100	86.04	0.02	4044549	4048190	-55	3907739	4046314	ENST00000381638
C16orf57	chr16	3224	1124	1196	3100	86.55	0.02	58032970	58036194	-723	58035305	58055522	ENST00000219281
NAMPT	chr7	5553	3398	1317	3100	86.55	0.02	105921293	105926846	1297	105901947	105925367	ENST00000354289
NOL8	chr9	2836	1105	1153	3100	87.46	0.02	95086394	95089230	26	95059640	95087838	ENST00000442668
ZRANB3	chr2	1749	890	438	2642.94	87.54	0.02	136287096	136288845	330	135954539	136288301	ENST00000401392
ANG	chr14	7432	2586	1845	3100	87.9	0.02	21148597	21156029	-23	21152336	21162345	ENST00000336811
CTU2	chr16	2686	1552	1127	3100	88.01	0.02	88771518	88774204	-30	88772891	88781728	ENST00000378384
HSCB	chr22	2232	1072	523	2646.33	88.36	0.02	29137086	29139318	159	29138043	29153503	ENST00000398941
RIC8B	chr12	3074	1521	1025	3100	88.51	0.02	107167035	107170109	112	107168460	107279959	ENST00000549643
C18orf56	chr18	2857	1312	732	3100	89.04	0.02	656647	659504	264	649621	658340	ENST00000323813
HDAC3	chr5	2878	1252	1061	3100	89.61	0.02	141015018	141017896	-20	141000443	141016437	ENST00000305264
MIRLET7BHG	chr22	20136	3740	5464	3100	89.73	0.02	46464368	46484504	-1756	46476192	46494438	ENST00000443490
FIZ1	chr19	3002	963	1266	3100	90.41	0.02	56109782	56112784	-390	56102738	56110893	ENST00000221665
KLF9	chr9	2914	1729	1031	3100	90.92	0.02	73027035	73029949	1048	72999503	73029540	ENST00000377126
ARFRP1	chr20	3177	1158	1797	3100	91.32	0.02	62337647	62340824	-45	62330809	62339190	ENST00000324228
MSH3	chr5	2920	1680	791	3100	92.15	0.02	79948965	79951885	-42	79950467	80172279	ENST00000265081
AC006449.1	chr17	7499	6698	3630	3100	92.24	0.02	36902621	36910120	757	36905613	36906969	ENST00000539023
C9orf147	chr9	2758	1425	1170	3100	92.78	0.02	115248052	115250810	53	115246722	115249484	ENST00000457681
ZNF238	chr1	2126	1119	657	3100	93.32	0.02	244211747	244213873	-1773	244214583	244219243	ENST00000366538
MRE11A	chr11	2377	1493	669	3100	93.61	0.02	94225825	94228202	0	94153044	94227014	ENST00000393241
ARIH2	chr3	2652	1408	879	3100	93.61	0.02	48955222	48957874	251	48956297	48965158	ENST00000433170
HIST1H1E	chr6	2592	1580	750	3100	94.37	0.02	26155584	26158176	321	26156559	26157343	ENST00000304218
TMUB1	chr7	1857	886	601	3100	94.94	0.02	150779403	150781260	-12	150778583	150780319	ENST00000476627
ARMC6	chr19	2461	784	793	3100	95.13	0.02	19143230	19145691	-12	19144473	19153588	ENST00000543877
LYSMD1	chr1	2708	1616	967	3100	95.27	0.02	151137114	151139822	-44	151133061	151138424	ENST00000440902
BBIP1	chr10	1813	1138	583	3100	95.89	0.02	112677422	112679235	586	112659987	112678915	ENST00000436562
C9orf6	chr9	2769	1092	1176	3100	96.51	0.02	111695056	111697825	-20	111696461	111703235	ENST00000322940
MVK	chr12	2225	1253	654	3100	97.14	0.02	110010475	110012700	-22	110011610	110034482	ENST00000539696
C17orf65	chr17	3178	2284	1265	3100	97.85	0.02	42262451	42265629	42	42253354	42264082	ENST00000303061
UCHL5	chr1	4051	2273	1481	3100	98.17	0.02	193026622	193030673	3	192992098	193028651	ENST00000421683
HAGH	chr16	3291	1826	1223	3100	98.38	0.02	1875507	1878798	9	1859104	1877162	ENST00000397356
HIST2H2BE	chr1	5467	2093	1305	3100	100.17	0.02	149855580	149861047	-81	149856010	149858232	ENST00000369155
PLOD3	chr7	3115	1094	1289	3100	101.17	0.02	100859462	100862577	-65	100849258	100860954	ENST00000223127
WDR54	chr2	1790	1070	739	3100	101.49	0.02	74647940	74649730	-21	74648856	74652881	ENST00000409791
ZNF281	chr1	2580	1485	957	3100	101.6	0.02	200377534	200380114	292	200375858	200379116	ENST00000537759
MASTL	chr10	4617	1799	1714	3100	102.12	0.02	27441366	27445983	-78	27443753	27475848	ENST00000375946
CPSF7	chr11	2725	993	1160	3100	103.36	0.02	61196114	61198839	9	61170203	61197486	ENST00000439958
SURF2	chr9	2307	1496	912	3100	103.47	0.02	136222253	136224560	-21	136223428	136228045	ENST00000371964
MOBKL2C	chr1	1768	933	359	2027.66	103.72	0.02	47081439	47083207	-186	47073397	47082137	ENST00000371940
PDCD11	chr10	3150	1803	1237	3100	103.99	0.02	105154765	105157915	-65	105156405	105206049	ENST00000369797
LBH	chr2	6386	1128	2862	3100	104.45	0.02	30453446	30459832	1593	30455046	30480536	ENST00000407930
GMPR2	chr14	2659	942	1200	3100	104.61	0.02	24700306	24702965	-12	24701648	24708445	ENST00000355299
EGLN1	chr1	8524	5770	2889	3100	106.16	0.02	231551127	231559651	1845	231556815	231557234	ENST00000546322
BAMBI	chr10	4169	406	1667	3100	106.48	0.02	28966363	28970532	1995	28966452	28971695	ENST00000542444
MRPL2	chr6	2579	1060	579	3100	106.87	0.02	43025958	43028537	-71	43025436	43027176	ENST00000468957
RP1-199H16.5	chr22	2454	1397	689	3100	107.04	0.02	39051392	39053846	15	38978354	39052634	ENST00000406767
TATDN3	chr1	2275	782	900	3100	107.53	0.02	212964214	212966489	85	212965266	212977840	ENST00000488246
SPA17	chr11	2285	913	553	3100	107.6	0.02	124542573	124544858	21	124543694	124564557	ENST00000227135
BTD	chr3	2542	1013	894	3100	107.72	0.02	15641914	15644456	45	15643140	15687089	ENST00000449107
SETD3	chr14	4013	1462	1671	3100	109.31	0.02	99945263	99949276	-53	99864083	99947216	ENST00000331768
PIBF1	chr13	3279	1157	863	3100	109.59	0.02	73354562	73357841	4	73356197	73590591	ENST00000326291
ZBTB1	chr14	4894	3457	1935	3100	109.59	0.02	64968186	64973080	-36	64970669	64988613	ENST00000556965
UBE3B	chr12	2494	1627	1323	3100	110.21	0.02	109913947	109916441	-13	109915207	109974507	ENST00000434735
C14orf142	chr14	2970	1760	979	3100	110.27	0.02	93672015	93674985	-61	93669239	93673439	ENST00000306954
FN1	chr2	6226	4333	1604	3100	110.27	0.02	216296147	216302373	1530	216225588	216300790	ENST00000432072
COQ4	chr9	2686	1455	1203	3100	110.27	0.02	131083796	131086482	8	131085131	131088679	ENST00000372875
C1orf213	chr1	3205	2161	1041	3100	110.71	0.02	23693775	23696980	-333	23695711	23698332	ENST00000454117
AC006465.3	chr7	2890	1110	1057	3100	111.11	0.02	7678839	7681729	-125	7680409	7917626	ENST00000433511
IL18	chr11	2111	1549	308	1935.79	111.76	0.02	112033080	112035191	661	112013976	112034797	ENST00000524595
TOMM70A	chr3	4104	1457	1532	3100	113.33	0.02	100118232	100122336	-1	100084238	100120283	ENST00000544924
EXOC5	chr14	3257	2033	1230	3100	113.87	0.02	57734070	57737327	27	57670518	57735726	ENST00000413566
HAUS2	chr15	2756	1001	830	3100	114.73	0.02	42839831	42842587	198	42841011	42862188	ENST00000391623
ATP5J	chr21	3332	1099	1024	3100	115.58	0.02	27105819	27109151	-141	27096791	27107344	ENST00000457143
OGFOD1	chr16	3325	1878	1319	3100	115.94	0.02	56483716	56487041	-28	56485407	56511407	ENST00000336111
HARS2	chr5	2443	822	974	3100	116.44	0.02	140069984	140072427	6	140071199	140078523	ENST00000448069
WASF1	chr6	1970	955	762	3100	116.44	0.02	110499314	110501284	553	110434529	110500852	ENST00000447287
TMEM234	chr1	2350	1634	742	3100	117.42	0.02	32686647	32688997	104	32681798	32687926	ENST00000309777
TFPI	chr2	5338	4381	740	3100	117.52	0.02	188414509	188419847	1900	188361608	188419078	ENST00000437725
RPUSD4	chr11	2419	986	706	3100	117.58	0.02	126080403	126082822	-25	126075362	126081587	ENST00000532674
C12orf11	chr12	3921	2469	1511	3100	118.31	0.02	27089275	27093196	1	27078694	27091237	ENST00000544548
CEP290	chr12	2414	888	990	3100	118.72	0.02	88534820	88537234	-34	88442797	88535993	ENST00000552810
DCUN1D3	chr16	3417	1144	1351	3100	119.36	0.02	20910137	20913554	-139	20869396	20911706	ENST00000324344
PPME1	chr11	4275	2455	1294	3100	119.86	0.02	73880037	73884312	30	73882144	73965748	ENST00000328257
TST	chr22	2764	1650	841	3100	120.38	0.02	37414298	37417062	1	37414402	37415681	ENST00000438203
RNMTL1	chr17	2663	1724	1305	3100	121.16	0.02	684184	686847	2	685513	695749	ENST00000304478
LAMTOR2	chr1	3474	2311	1516	3100	121.28	0.02	156022414	156025888	-392	156024543	156028301	ENST00000368305
CHTF18	chr16	1231	1004	607	3100	121.68	0.02	837234	838465	-196	838046	848072	ENST00000317063
PDE3A	chr12	6065	1821	1775	3100	123.74	0.02	20520484	20526549	1337	20522179	20837315	ENST00000359062
MFAP3	chr5	2204	1267	897	3100	125	0.02	153417408	153419612	-9	153418519	153433612	ENST00000439768
NDUFB8	chr10	1980	1185	767	3100	125.57	0.02	102288288	102290268	343	102283694	102289621	ENST00000370320
SRSF3	chr6	5604	1232	1323	3100	125.57	0.02	36561036	36566640	1693	36562145	36568658	ENST00000339436
TFPT	chr19	2387	1064	664	3100	125.59	0.02	54617841	54620228	20	54610320	54619055	ENST00000391759
HNRNPH2	chrX	1567	199	386	2546.98	126.71	0.02	100663125	100664692	625	100663283	100669121	ENST00000316594
ZNF177	chr19	1781	1006	327	2052.02	128.77	0.02	9434112	9435893	-18	9435021	9493291	ENST00000541595
ERRFI1	chr1	6206	4489	1386	3100	129.16	0.02	8081415	8087621	1850	8071779	8086368	ENST00000377482
HOOK3	chr8	4143	2246	1921	3100	130.9	0.02	42750062	42754205	58	42752075	42874314	ENST00000307602
SEC24A	chr5	2469	1297	1008	3100	131.06	0.02	133983497	133985966	217	133984514	134029388	ENST00000322887
MEF2BNB	chr19	2742	992	924	3100	133.07	0.02	19301816	19304558	36	19292691	19303223	ENST00000477565
CSPP1	chr8	5026	1037	1694	3100	135.24	0.02	67973066	67978092	918	67974661	68005855	ENST00000521919
C8orf44	chr8	1131	348	393	2953.99	135.84	0.02	67579692	67580823	370	67579887	67590535	ENST00000521889
ORC3	chr6	3056	1297	811	3100	141.54	0.02	88298271	88301327	-40	88299839	88377169	ENST00000392844
NPAT	chr11	3519	2311	923	3100	141.55	0.02	108091618	108095137	-8	108027942	108093369	ENST00000278612
FANCB	chrX	2516	1631	545	3100	142.79	0.02	14890037	14892553	-104	14861529	14891191	ENST00000324138
VTI1A	chr10	2820	1805	1249	3100	142.98	0.02	114205450	114208270	-156	114207016	114578503	ENST00000393077
CENPK	chr5	2764	1679	880	3100	143.84	0.02	64857588	64860352	2	64814162	64858972	ENST00000510693
BAG3	chr10	4781	1613	1563	3100	144.69	0.02	121410022	121414803	1530	121410882	121437331	ENST00000369085
SNRNP25	chr16	1167	736	483	3100	144.81	0.02	102554	103721	127	103010	107669	ENST00000293861
CIRH1A	chr16	3372	1201	1495	3100	145.17	0.02	69164742	69168114	10	69166418	69202924	ENST00000314423
APIP	chr11	2956	1772	1145	3100	145.58	0.02	34936549	34939505	19	34903842	34938046	ENST00000395787
ATF5	chr19	3188	1809	1196	3100	146.51	0.02	50430775	50433963	395	50431974	50437192	ENST00000423777
NUDT15	chr13	2210	1176	460	3048.26	146.58	0.02	48610790	48613000	192	48611703	48621282	ENST00000258662
RP11-124D2.2	chr14	2447	1142	718	3100	151.66	0.02	23775224	23777671	271	23776176	23794538	ENST00000557008
VPS26B	chr11	3851	2115	1173	3100	152.98	0.02	134092573	134096424	-40	134094539	134117686	ENST00000281187
MDM2	chr12	4561	1320	1463	3100	155.19	0.02	69200789	69205350	62	69203007	69233629	ENST00000478070
RP11-653A5.2	chr1	1685	950	334	2378.08	158.19	0.02	74663139	74664824	18	74663963	75009666	ENST00000557284
POC1B	chr12	3185	2178	1578	3100	159.34	0.02	89917468	89920653	-78	89819064	89918982	ENST00000549504
LRRC40	chr1	3013	1781	788	3100	159.59	0.02	70669730	70672743	66	70610488	70671303	ENST00000370952
IVNS1ABP	chr1	4718	3073	1397	3100	161.45	0.02	185282689	185287407	1413	185265520	185286461	ENST00000367498
ZNF664	chr12	4021	1167	1870	3100	164.41	0.02	124455592	124459613	-67	124457670	124499969	ENST00000539644
CDC45	chr22	3537	1262	902	3100	176.04	0.02	19465146	19468683	-67	19466982	19508135	ENST00000407835
MRPL50	chr9	2970	1090	879	3100	176.71	0.02	104159517	104162487	-106	104149915	104160896	ENST00000374865
MRPL51	chr12	3355	957	1266	3100	177.1	0.02	6601328	6604683	-241	6601150	6602764	ENST00000229238
C5orf45	chr5	2238	1479	941	3100	183.79	0.02	179284647	179286885	31	179263802	179285797	ENST00000520698
WDR3	chr1	3303	1962	1012	3100	185.51	0.02	118470710	118474013	18	118472343	118484411	ENST00000369441
C12orf26	chr12	2807	1004	946	3100	188.66	0.02	82750884	82753691	11	82752276	82873015	ENST00000248306
ARID4B	chr1	5550	2080	2347	3100	198.52	0.02	235488842	235494392	-83	235330210	235491534	ENST00000349213
HIF1A	chr14	6786	1532	2133	3100	207.84	0.02	62161320	62168106	373	62164340	62214489	ENST00000539097
NEDD9	chr6	4853	3701	1420	3100	214.93	0.02	11228832	11233685	1632	11198541	11232891	ENST00000379433
PAK1IP1	chr6	3170	1358	816	3100	232.88	0.02	10693342	10696512	-1	10694928	10710015	ENST00000379568
AC009133.1	chr16	2122	1211	320	1080.95	33.16	0.03	29822137	29824259	161	29821214	29823359	ENST00000416168
EFCAB11	chr14	1336	913	251	1073.9	54.17	0.03	90419902	90421238	297	90389670	90420867	ENST00000556005
AL355490.1	chr10	869	653	205	1095.09	63.98	0.03	99184865	99185734	531	99179228	99185831	ENST00000439965
TNFSF12-TNFSF13	chr17	1588	661	269	1303.46	68.49	0.03	7451553	7453141	-69	7452416	7464918	ENST00000293826
TPMT	chr6	1017	704	192	1231.79	119.18	0.03	18154451	18155468	345	18128542	18155305	ENST00000309983
FOXL1	chr16	1967	784	262	785.79	27.92	0.04	86609278	86611245	-1853	86612115	86615303	ENST00000320241
GLIPR1L2	chr12	2373	1550	327	842.43	28.25	0.04	75783685	75786058	-9	75784881	75825663	ENST00000378692
SCARF1	chr17	901	177	175	852.62	51.37	0.04	1546654	1547555	1936	1537153	1549041	ENST00000434376
AFMID	chr17	1162	250	195	741.48	56.51	0.04	76183374	76184536	512	76183443	76203782	ENST00000327898
ABHD14A	chr3	1075	592	176	847	67.64	0.04	52007246	52008321	83	52007700	52014484	ENST00000494478
BCL2A1	chr15	1303	808	118	510.89	34.42	0.04	80262535	80263838	324	80253234	80263511	ENST00000335661
CALR3	chr19	654	475	118	531.65	46.58	0.04	16606354	16607008	322	16589875	16607003	ENST00000269881
HOXD12	chr2	1673	613	194	522.22	46.89	0.04	176961685	176963358	-1936	176964458	176966408	ENST00000406506
TMEM132E	chr17	2603	521	180	350.76	30.51	0.04	32905993	32908596	-647	32907942	32966337	ENST00000321639
IL31RA	chr5	885	448	56	168.79	23.24	0.04	55146943	55147828	51	55147334	55218678	ENST00000359040
GPN1	chr2	608	400	56	168.79	25.68	0.04	27850786	27851394	-24	27851114	27873230	ENST00000515877
KDM6B	chr17	1666	493	117	152.88	11.64	0.04	7740920	7742586	-1469	7743222	7758106	ENST00000254846
SOX4	chr6	578	420	38	131.33	26.26	0.04	21593265	21593843	-418	21593972	21598847	ENST00000244745
GATSL2	chr7	270	135	21	116.04	36.11	0.04	74867474	74867744	-100	74807499	74867509	ENST00000426327
MMP9	chr20	834	672	46	93.02	15.22	0.04	44642098	44642932	1961	44640554	44645199	ENST00000545925
RP11-688I9.2	chr11	703	145	29	90.38	18.68	0.04	126862280	126862983	283	126862348	126865354	ENST00000531585
OPRD1	chr1	614	117	25	89.47	18.91	0.04	29138436	29139050	89	29138654	29190208	ENST00000234961
TBXAS1	chr7	1033	678	42	84.44	11.74	0.04	139528858	139529891	264	139529110	139613828	ENST00000539806
HHLA2	chr3	1180	876	42	83.37	14.36	0.04	108014766	108015946	-20	108015376	108074026	ENST00000467282
ASB5	chr4	731	380	25	78.49	17.19	0.04	177191966	177192697	-1958	177134824	177190373	ENST00000296525
SPATA12	chr3	480	202	21	77.49	23.97	0.04	57094595	57095075	366	57094469	57109460	ENST00000334325
ZNF493	chr19	695	409	23	65.81	15.41	0.04	21579811	21580506	200	21579958	21591601	ENST00000339914
ADCY4	chr14	738	449	34	62.46	15.22	0.04	24802774	24803512	810	24792526	24803953	ENST00000396747
WISP2	chr20	1235	272	57	60.43	11.42	0.04	43343377	43344612	108	43343886	43356452	ENST00000190983
ZNF681	chr19	710	369	26	59.46	13.37	0.04	23941082	23941792	202	23927766	23941639	ENST00000531570
TNFSF15	chr9	957	736	33	56.41	8.81	0.04	117567617	117568574	310	117551600	117568406	ENST00000374045
RND1	chr12	388	145	24	56.39	14.83	0.04	49260560	49260948	-1073	49250928	49259681	ENST00000309739
CBWD5	chr9	283	141	12	54.21	20.63	0.04	70488940	70489223	-216	70432373	70488865	ENST00000377392
CIDEB	chr14	722	486	26	50.46	10.54	0.04	24776612	24777334	496	24774302	24777469	ENST00000554411
RP2	chrX	510	342	17	68.58	8.19	0.04	46695730	46696240	-390	46696375	46741793	ENST00000218340	ENST00000218340	46741793	46696375	1057	46698648	46696217	0.02	226.03	3100	711	548	2431	chrX	RP2
UBN1	chr16	471	326	16	51.52	7.01	0.04	4899562	4900033	1885	4897912	4932357	ENST00000545171	ENST00000262376	4932361	4897912	-247	4899496	4895833	0.02	155.55	3100	1699	1143	3663	chr16	UBN1
QSOX2	chr9	450	214	16	50.16	7.19	0.04	139137818	139138268	-356	139098185	139137687	ENST00000389471	ENST00000389471	139137687	139098185	470	139138256	139136178	0.02	142.32	3100	632	1170	2078	chr9	QSOX2
BCAR3	chr1	776	597	27	69.65	5.6	0.04	94050109	94050885	195	94027351	94050692	ENST00000539242	ENST00000370243	94146926	94027351	373	94148178	94144928	0.02	107.74	3100	1124	2104	3250	chr1	BCAR3
RP4-562N20.1	chr1	1068	501	49	118.33	8.66	0.04	39876635	39877703	1018	39876151	39882154	ENST00000530275	ENST00000530275	39882154	39876151	-1408	39876313	39873173	0.02	138.3	3100	709	1862	3140	chr1	RP4-562N20.1
SHC1	chr1	746	334	26	56.58	4.88	0.04	154939240	154939986	-647	154936153	154938966	ENST00000444664	ENST00000368445	154943217	154934774	759	154944373	154940543	0.02	75.85	3100	1101	2221	3830	chr1	SHC1
COL7A1	chr3	326	140	14	54.6	7.79	0.04	48633413	48633739	-876	48601506	48632700	ENST00000328333	ENST00000454817	48632593	48601506	1198	48633804	48628986	0.02	119.2	3100	1394	3092	4818	chr3	COL7A1
DHX34	chr19	370	202	25	85.47	8.14	0.04	47852040	47852410	-313	47852538	47885961	ENST00000328771	ENST00000257252	47885961	47852538	570	47853728	47852488	0.02	108.45	3100	670	407	1240	chr19	DHX34
SECTM1	chr17	664	382	35	66.81	6.14	0.04	80292649	80293313	-1060	80278900	80291921	ENST00000269389	ENST00000269389	80291921	80278900	1304	80291538	80289696	0.02	78.39	2066.76	400	875	1842	chr17	SECTM1
COX8A	chr11	473	339	16	54.72	8.94	0.04	63741415	63741888	-427	63742079	63744015	ENST00000314133	ENST00000314133	63744015	63742079	762	63743892	63741790	0.02	112.7	3100	619	619	2102	chr11	COX8A
NFATC2IP	chr16	590	218	30	102.75	9.47	0.04	28961587	28962177	-433	28962315	28978418	ENST00000320805	ENST00000320805	28978418	28962315	285	28963636	28961564	0.02	115.82	3100	803	1048	2072	chr16	NFATC2IP
PRICKLE2	chr3	896	388	36	148.99	10.58	0.04	64251337	64252233	1870	64142986	64253655	ENST00000498162	ENST00000295902	64211131	64079543	1935	64211624	64206767	0.02	128.6	3100	1017	3943	4857	chr3	PRICKLE2
GARS	chr7	253	126	15	79.22	9.23	0.04	30632908	30633161	-1262	30634297	30673649	ENST00000389266	ENST00000389266	30673649	30634297	806	30637191	30633016	0.02	99.89	3100	1666	1621	4175	chr7	GARS
GCSH	chr16	583	217	31	104.98	10.05	0.04	81130167	81130750	-450	81115566	81130008	ENST00000315467	ENST00000315467	81130008	81115566	427	81130658	81128503	0.02	105.02	2852.91	524	994	2155	chr16	GCSH
PCK2	chr14	373	202	16	64.88	7.71	0.04	24562864	24563237	-317	24563368	24573339	ENST00000216780	ENST00000545054	24573239	24563907	-14	24565134	24562651	0.02	76.81	3100	799	1024	2483	chr14	PCK2
C9orf5	chr9	547	229	20	66.69	8.47	0.04	111882498	111883045	-546	111782647	111882225	ENST00000223608	ENST00000223608	111882225	111782647	799	111883130	111879721	0.02	81.74	3100	1205	2350	3409	chr9	C9orf5
DYNLL2	chr17	752	473	50	135.51	10.58	0.04	56159973	56160725	-431	56160780	56167618	ENST00000240343	ENST00000240343	56167618	56160780	689	56162837	56160101	0.02	95.4	3100	1332	1224	2736	chr17	DYNLL2
AKAP8L	chr19	591	206	29	136.75	17.64	0.04	15530045	15530636	-507	15490859	15529833	ENST00000397410	ENST00000397410	15529833	15490859	812	15529956	15528085	0.02	152.97	3100	646	1599	1871	chr19	AKAP8L
ATP5B	chr12	545	349	19	55.54	6.49	0.04	57037671	57038216	-586	57033884	57037357	ENST00000551570	ENST00000262030	57039798	57031959	-548	57040702	57039990	0.09	55.59	357.49	83	236	712	chr12	ATP5B
RNF19B	chr1	518	212	31	136.27	12.45	0.04	33430623	33431141	-596	33403917	33430286	ENST00000405457	ENST00000405457	33430286	33403917	1024	33431156	33427368	0.02	104.71	3100	925	2221	3788	chr1	RNF19B
DDA1	chr19	361	227	19	103.41	14.51	0.04	17419805	17420166	-351	17420337	17434094	ENST00000359866	ENST00000359866	17434094	17420337	404	17421662	17419821	0.02	121.33	3100	553	988	1841	chr19	DDA1
HIST1H4J	chr6	531	386	17	66.07	8.19	0.04	27791278	27791809	-340	27791884	27792257	ENST00000355057	ENST00000355057	27792257	27791884	887	27793454	27792088	0.04	67.12	821.7	159	234	1366	chr6	HIST1H4J
SPTLC2	chr14	485	144	27	102.6	10.58	0.04	78083382	78083867	-508	77972340	78083116	ENST00000216484	ENST00000216484	78083116	77972340	860	78083306	78081206	0.02	85.88	3100	900	1648	2100	chr14	SPTLC2
UBAC1	chr9	606	144	34	156.41	14.91	0.04	138853313	138853919	-390	138824815	138853226	ENST00000371756	ENST00000371756	138853226	138824815	462	138853803	138851724	0.02	121	3100	708	1068	2079	chr9	UBAC1
PLXNB2	chr22	617	365	28	109.07	12.7	0.04	50740490	50741107	-907	50726416	50739891	ENST00000432455	ENST00000359337	50746017	50713408	1333	50746245	50743122	0.02	99.7	3100	1064	2277	3123	chr22	PLXNB2
G3BP2	chr4	439	207	13	50	6.37	0.04	76595921	76596360	1724	76582785	76597865	ENST00000507252	ENST00000508510	76649559	76584027	664	76649650	76648140	0.04	49.81	802.34	220	1314	1510	chr4	G3BP2
UTP6	chr17	565	195	32	82.62	10.19	0.04	30228934	30229499	-485	30187923	30228731	ENST00000261708	ENST00000261708	30228731	30187923	329	30229322	30227482	0.02	78.34	3100	690	1100	1840	chr17	UTP6
RPS29	chr14	724	450	44	217.44	13.32	0.04	50053480	50054204	-748	50050290	50053094	ENST00000245458	ENST00000245458	50053094	50050290	774	50054350	50050289	0.02	100	3100	983	2609	4061	chr14	RPS29
PI4K2A	chr10	534	326	31	94.96	10.58	0.04	99399718	99400252	-458	99400443	99436191	ENST00000370631	ENST00000370631	99436191	99400443	762	99402084	99400327	0.02	78.08	3100	865	460	1757	chr10	PI4K2A
RREB1	chr6	338	144	12	53.97	8.82	0.04	7137784	7138122	-1525	7139478	7230666	ENST00000483150	ENST00000483150	7230666	7139478	1725	7142187	7140219	0.04	64.7	958.3	236	1061	1968	chr6	RREB1
YLPM1	chr14	714	464	63	234.64	14.74	0.04	75229201	75229915	-511	75230069	75302893	ENST00000552421	ENST00000423680	75302647	75230069	1146	75233166	75229264	0.02	107.72	3100	1210	927	3902	chr14	YLPM1
RTN2	chr19	943	516	42	112.19	8.47	0.04	45995962	45996905	40	45988550	45996474	ENST00000430715	ENST00000245923	46000311	45988550	162	46000924	45999374	0.02	61.22	2134.1	471	751	1550	chr19	RTN2
VPS18	chr15	413	271	24	131.14	12.21	0.04	41186046	41186459	-374	41186627	41196173	ENST00000220509	ENST00000220509	41196173	41186627	375	41188041	41185963	0.02	85.4	3007.56	539	1130	2078	chr15	VPS18
MLLT1	chr19	390	187	27	176.13	20.92	0.04	6280229	6280619	-465	6210393	6279959	ENST00000252674	ENST00000252674	6279959	6210393	723	6280089	6278383	0.02	145.53	3100	502	1154	1706	chr19	MLLT1
DLX3	chr17	765	370	27	53.37	7.56	0.04	48072149	48072914	56	48067369	48072588	ENST00000434704	ENST00000434704	48072588	48067369	-1753	48074801	48073882	0.04	48.47	818.13	195	396	919	chr17	DLX3
GPX4	chr19	556	349	34	156.82	15.69	0.04	1103267	1103823	-391	1103936	1106786	ENST00000354171	ENST00000354171	1106786	1103936	830	1105589	1103943	0.02	100.17	3100	585	273	1646	chr19	GPX4
NOTUM	chr17	711	302	31	74.89	8.18	0.04	79918841	79919552	-27	79910388	79919169	ENST00000409678	ENST00000409678	79919169	79910388	1343	79918523	79917128	0.05	51.68	703.92	197	721	1395	chr17	NOTUM
PTMS	chr12	1653	534	133	504.81	14.11	0.03	6872811	6874464	-1903	6875541	6879664	ENST00000389462	ENST00000436860	6880118	6875711	390	6878462	6873741	0.02	86.41	3100	1789	2548	4721	chr12	PTMS
COTL1	chr16	1308	594	109	528.45	20.83	0.03	84651871	84653179	-842	84599200	84651683	ENST00000262428	ENST00000262428	84651683	84599200	405	84653134	84649421	0.02	123.42	3100	1087	1932	3713	chr16	COTL1
KAAG1	chr6	738	599	35	138.02	9.17	0.03	24355313	24356051	-1449	24357131	24358512	ENST00000274766	ENST00000274766	24358512	24357131	-32	24358965	24355232	0.02	52.74	1644.85	471	2826	3733	chr6	KAAG1
TMC4	chr19	580	278	29	83.7	7.7	0.03	54668097	54668677	-962	54663847	54667425	ENST00000416963	ENST00000416963	54667425	54663847	1336	54666610	54665568	0.1	44.26	310.57	117	714	1042	chr19	TMC4
AC011498.1	chr19	1160	628	170	1167.92	28.41	0.01	4470886	4472046	-789	4472255	4502213	ENST00000301284	ENST00000398364	4497153	4472255	91	4473812	4470881	0.02	159.82	3100	807	1849	2931	chr19	AC011498.1
C2CD2	chr21	708	346	29	120.99	15.46	0.29	43346373	43347081	72	43305221	43346799	ENST00000329623	ENST00000380486	43373999	43305221	341	43374736	43372579	0.02	84.76	3055.11	528	1076	2157	chr21	C2CD2
TADA1	chr1	678	223	65	278.31	17.5	0.07	166845679	166846357	-454	166825747	166845564	ENST00000367874	ENST00000367874	166845564	166825747	334	166846316	166844143	0.02	90.62	3100	657	1215	2173	chr1	TADA1
GNAL	chr18	1048	375	65	334.34	13.47	0.06	11856490	11857538	-425	11857439	11881171	ENST00000535980	ENST00000334049	11885684	11689265	318	11690502	11688665	0.02	67.81	2966.74	529	771	1837	chr18	GNAL
B3GALTL	chr13	454	310	33	202.89	18.72	0.1	31773558	31774012	-288	31774073	31906413	ENST00000343307	ENST00000343307	31906413	31774073	565	31775700	31773576	0.02	93.32	2985.84	518	678	2124	chr13	B3GALTL
C9orf172	chr9	502	188	17	69.58	8.19	0.1	139737563	139738065	-1053	139738867	139741797	ENST00000436881	ENST00000436881	139741797	139738867	-1739	139737371	139736885	0.21	40.36	174.34	41	128	486	chr9	C9orf172
PDXK	chr21	404	125	13	54	6.37	0.1	45160682	45161086	-417	45161301	45182188	ENST00000467908	ENST00000327574	45158742	45148781	-737	45149787	45146301	0.04	30.82	737.04	231	2866	3486	chr21	PDXK
USP2	chr11	452	174	14	55.13	7.28	0.1	119232215	119232667	-1360	119225926	119231081	ENST00000392808	ENST00000525735	119234917	119227244	36	119235344	119234417	0.09	34.25	284.35	80	368	927	chr11	USP2
PSKH1	chr16	680	487	78	319.26	17.34	0.1	67926357	67927037	-478	67927175	67963581	ENST00000291041	ENST00000291041	67963581	67927175	232	67928471	67926343	0.02	81.21	3100	752	979	2128	chr16	PSKH1
DNAJB1	chr19	549	222	31	147.42	16.7	0.1	14629464	14630013	-537	14625582	14629201	ENST00000254322	ENST00000396969	14640049	14626461	229	14640246	14639394	0.04	77.05	752.18	150	556	852	chr19	DNAJB1
FAM32A	chr19	614	305	45	246.06	24.69	0.1	16295561	16296175	-367	16296235	16302855	ENST00000263384	ENST00000263384	16302855	16296235	292	16297407	16295648	0.02	111.3	3083.85	499	703	1759	chr19	FAM32A
ZC3HC1	chr7	1774	1011	551	3100	50.73	0	129690063	129691837	259	129679115	129691209	ENST00000480193	ENST00000480193	129691209	129679115	231	129691798	129690157	0.02	220.55	3100	490	929	1641	chr7	ZC3HC1
SH3KBP1	chrX	2321	1128	276	1563.26	21.67	0.01	19687331	19689652	-11	19554308	19688480	ENST00000541422	ENST00000541422	19688480	19554308	96	19689565	19687202	0.02	94.18	2917.58	426	1635	2363	chrX	SH3KBP1
ANKRD39	chr2	658	153	68	457.61	35.75	0.04	97523973	97524631	-470	97513722	97523832	ENST00000393537	ENST00000393537	97523832	97513722	419	97524490	97522336	0.02	150.68	3100	553	1250	2154	chr2	ANKRD39
LONP1	chr19	3326	2240	1063	3100	52.91	0	5717776	5721102	718	5691846	5720157	ENST00000358403	ENST00000358403	5720157	5691846	604	5721043	5718062	0.02	221.8	3100	850	1796	2981	chr19	LONP1
GLIS3	chr9	2580	1411	205	856.48	16.63	0.01	4143648	4146228	255	4118745	4145193	ENST00000462164	ENST00000481827	4298496	4118745	229	4300322	4296211	0.02	67.58	3100	1981	3335	4111	chr9	GLIS3
ZBTB38	chr3	1510	683	62	112.61	5.06	0.32	141043938	141045448	1638	141043055	141161682	ENST00000509842	ENST00000509842	141161682	141043055	1107	141045132	141043192	0.09	20.55	274.1	116	360	1940	chr3	ZBTB38
CASK	chrX	554	282	18	70.1	7.28	1.32	41449051	41449605	-124	41378780	41449204	ENST00000378179	ENST00000378179	41449204	41378780	-99	41449657	41448950	0.02	29.23	96.99	29	373	707	chrX	CASK
DNAJB4	chr1	852	256	50	277.5	16.37	0.07	78469668	78470520	-444	78470538	78483648	ENST00000370763	ENST00000370763	78483648	78470538	1733	78474573	78469970	0.02	65.07	2892.86	596	798	4603	chr1	DNAJB4
VPS4A	chr16	615	417	59	291.15	22.61	0.07	69344416	69345031	-563	69345287	69358945	ENST00000254950	ENST00000254950	69358945	69345287	542	69346544	69345114	0.02	89.57	3100	730	479	1430	chr16	VPS4A
PDXK	chr21	3246	2345	376	2795.64	36.63	0	45146460	45149706	-698	45148781	45158742	ENST00000327574	ENST00000463355	45182188	45139028	1490	45142816	45138220	0.02	144.44	3100	2284	1103	4596	chr21	PDXK
ACAP2	chr3	732	197	43	154.67	12.17	0	195164057	195164789	-616	194995465	195163807	ENST00000326793	ENST00000326793	195163807	194995465	-489	195164683	195163910	0.12	47.29	214.28	50	356	773	chr3	ACAP2
CHST11	chr12	1169	594	87	220	8.34	0.1	104981819	104982988	-222	104982626	105151117	ENST00000549016	ENST00000549016	105151117	104982626	-538	104983148	104981028	0.07	32.34	469.83	155	1076	2120	chr12	CHST11
CCL2	chr17	2574	1037	267	760.21	14.02	0.02	32581370	32583944	344	32582313	32584222	ENST00000225831	ENST00000225831	32584222	32582313	695	32584214	32581803	0.02	54.27	2154.56	517	612	2411	chr17	CCL2
APBB2	chr4	819	306	44	231.39	19.1	0.09	40858768	40859587	-5	40817763	40859172	ENST00000504305	ENST00000295974	41216635	40812044	-1856	41219216	41217767	0.02	73.63	1621.39	302	496	1449	chr4	APBB2
DLGAP5	chr14	2834	1830	643	3100	45.06	0	55656346	55659180	127	55647374	55657890	ENST00000557645	ENST00000557645	55657890	55647374	198	55659071	55656313	0.02	173.68	3100	758	1852	2758	chr14	DLGAP5
ZC3H13	chr13	2745	1604	652	3100	53.37	0	46625126	46627871	321	46616292	46626820	ENST00000428921	ENST00000428921	46626820	46616292	120	46628083	46625317	0.02	205.48	3100	619	1248	2766	chr13	ZC3H13
HIST1H2AJ	chr6	578	254	24	110.33	10.01	0.34	27781726	27782304	592	27782112	27782607	ENST00000333151	ENST00000333151	27782607	27782112	711	27782292	27781500	0.12	37.83	228.34	52	607	792	chr6	HIST1H2AJ
TOMM40	chr19	1226	852	192	874.21	20.59	0.01	45393027	45394253	-837	45394477	45406935	ENST00000426677	ENST00000252487	45406935	45394477	796	45396213	45394333	0.02	74.88	3100	795	780	1880	chr19	TOMM40
COL14A1	chr8	547	210	25	88.44	8.09	0.06	121136933	121137480	-140	121137347	121383156	ENST00000309791	ENST00000309791	121383156	121137347	-1284	121136420	121135705	0.21	29.38	178.37	62	392	715	chr8	COL14A1
ZNF724P	chr19	1402	973	160	716.41	19.28	0.02	23432082	23433484	379	23404401	23433162	ENST00000418100	ENST00000418100	23433162	23404401	368	23433490	23432098	0.04	69.81	774.11	157	968	1392	chr19	ZNF724P
POT1	chr7	1666	849	429	3100	46.99	0	124568898	124570564	267	124510973	124569998	ENST00000446993	ENST00000446993	124569998	124510973	329	124570484	124568853	0.02	169.86	2344.43	350	905	1631	chr7	POT1
ALKBH7	chr19	457	231	55	420.6	31.75	0.04	6372186	6372643	-29	6372444	6375261	ENST00000245812	ENST00000245812	6375261	6372444	660	6374072	6372137	0.02	113.98	1988.82	378	797	1935	chr19	ALKBH7
CREM	chr10	2393	992	321	1851.03	23.01	0.01	35483962	35486355	221	35484937	35500804	ENST00000490511	ENST00000490511	35500804	35484937	183	35486311	35483929	0.02	82.53	1626.39	283	701	2382	chr10	CREM
PACSIN2	chr22	1694	1320	99	235.43	9.01	0.09	43396938	43398632	661	43286950	43398446	ENST00000422336	ENST00000422336	43398446	43286950	557	43398673	43397104	0.09	32.24	276.8	91	1146	1569	chr22	PACSIN2
KDM2A	chr11	517	383	32	137.36	14.11	0.19	67006770	67007287	-489	67007518	67023844	ENST00000530342	ENST00000308783	67023822	67007518	886	67009990	67006818	0.02	50	3100	891	1051	3172	chr11	KDM2A
AC113191.1	chr8	3338	1793	949	3100	67.65	0	42946978	42950316	-11	42948658	42977369	ENST00000518991	ENST00000331373	42978577	42948661	116	42950255	42947299	0.02	236.87	3100	791	1499	2956	chr8	AC113191.1
METTL3	chr14	2627	1407	871	3100	67.81	0	21977888	21980515	279	21971548	21979481	ENST00000440691	ENST00000440691	21979481	21971548	416	21980372	21977758	0.02	232.88	3100	759	1550	2614	chr14	METTL3
RALGAPB	chr20	2356	1169	1024	3100	66.14	0	37100661	37103017	296	37101543	37207502	ENST00000397040	ENST00000397040	37207502	37101543	166	37102772	37100646	0.02	227.11	3100	928	1141	2126	chr20	RALGAPB
SLC25A30	chr13	2395	1525	569	3100	51.59	0	45990866	45993261	445	45969619	45992509	ENST00000539591	ENST00000539591	45992509	45969619	569	45993147	45990732	0.02	177.1	3100	490	1662	2415	chr13	SLC25A30
RANGAP1	chr22	788	154	94	499.3	17.64	0.03	41682476	41683264	-615	41641615	41682255	ENST00000356244	ENST00000356244	41682255	41641615	-615	41683276	41682465	0.07	60.5	483.3	100	219	811	chr22	RANGAP1
AARSD1	chr17	1797	766	758	3100	51.4	0	41115396	41117193	162	41102547	41116457	ENST00000427569	ENST00000427569	41116457	41102547	195	41117187	41115337	0.02	175.8	3100	670	814	1850	chr17	AARSD1
CRKL	chr22	757	458	84	666.43	40.93	0.02	21270844	21271601	-491	21271714	21308037	ENST00000354336	ENST00000354336	21308037	21271714	1367	21275307	21270856	0.02	138.66	3100	1114	1188	4451	chr22	CRKL
MTF2	chr1	3574	1079	789	3100	63.5	0	93543899	93547473	818	93544868	93602708	ENST00000370303	ENST00000370303	93602708	93544868	521	93546885	93543894	0.02	214.04	3100	730	1079	2991	chr1	MTF2
CYP20A1	chr2	2373	1402	829	3100	52.91	0	204102770	204105143	198	204103758	204150455	ENST00000443941	ENST00000443941	204150455	204103758	293	204105242	204102861	0.02	175.8	3100	770	1333	2381	chr2	CYP20A1
ZSCAN12	chr6	1733	762	545	3100	59.09	0	28366623	28368356	18	28346996	28367508	ENST00000396827	ENST00000396827	28367508	28346996	81	28368212	28366641	0.02	196.01	3100	451	772	1571	chr6	ZSCAN12
BUB1	chr2	2521	1081	738	3100	60.85	0	111434375	111436896	4	111395409	111435640	ENST00000409311	ENST00000541432	111435605	111397523	62	111436789	111434296	0.02	201.37	3100	752	1155	2493	chr2	BUB1
DRD2	chr11	924	280	44	170.03	9.17	0.13	113345256	113346180	124	113280337	113345842	ENST00000346454	ENST00000346454	113345842	113280337	-55	113346186	113345609	0.75	30.07	109.53	28	282	577	chr11	DRD2
PRR5	chr22	1868	941	380	3108.93	40.1	0	45072315	45074183	284	45072965	45133561	ENST00000403581	ENST00000403581	45133561	45072965	227	45074257	45072127	0.02	131.3	3100	463	961	2130	chr22	PRR5
NAIF1	chr9	1202	812	198	1345.46	26.46	0.01	130828460	130829662	539	130823512	130829600	ENST00000373078	ENST00000373078	130829600	130823512	89	130830382	130828639	0.03	85.96	1427.35	337	1379	1743	chr9	NAIF1
PET112	chr4	1736	855	397	3100	62.49	0	152681154	152682890	115	152624494	152682137	ENST00000512306	ENST00000512306	152682137	152624494	139	152682727	152681268	0.02	202.89	2384.71	322	728	1459	chr4	PET112
SYTL2	chr11	1356	894	114	453.21	15.87	0.04	85429114	85430470	-261	85420510	85429531	ENST00000524911	ENST00000316356	85522172	85405318	360	85522937	85520687	0.03	51.37	1104.52	348	1375	2250	chr11	SYTL2
SORCS3	chr10	409	270	15	50.08	5.29	3.8	106400080	106400489	-574	106400859	107024993	ENST00000369701	ENST00000369701	107024993	106400859	-283	106401571	106399581	0.14	17.04	202.06	87	660	1990	chr10	SORCS3
MORC3	chr21	778	449	63	414.29	25.47	0.04	37691668	37692446	-430	37692487	37748944	ENST00000400485	ENST00000400485	37748944	37692487	529	37694424	37691608	0.02	81.34	2859.7	552	1273	2816	chr21	MORC3
TFE3	chrX	617	235	44	196.91	14.48	0.11	48901387	48902004	-683	48886242	48901012	ENST00000315869	ENST00000315869	48901012	48886242	-722	48902118	48901350	0.12	46.23	231.92	51	283	768	chrX	TFE3
UTP3	chr4	2684	1542	805	3100	73.38	0	71553212	71555896	358	71554196	71556267	ENST00000254803	ENST00000254803	71556267	71554196	244	71555669	71553212	0.02	232.88	3100	657	1164	2457	chr4	UTP3
GEMIN5	chr5	2057	1411	740	3100	53.2	0	154316219	154318276	521	154266976	154317769	ENST00000285873	ENST00000285873	154317769	154266976	384	154318427	154316343	0.02	168.43	3100	708	1290	2084	chr5	GEMIN5
C9orf82	chr9	2757	1775	926	3100	63.85	0	26890833	26893590	153	26841734	26892365	ENST00000535437	ENST00000535437	26892365	26841734	164	26893555	26890846	0.02	202.05	3100	816	1774	2709	chr9	C9orf82
C5orf51	chr5	2410	1118	668	3100	81.64	0	41903475	41905885	229	41904451	41921738	ENST00000381647	ENST00000381647	41921738	41904451	26	41905532	41903423	0.02	257.91	3100	568	1149	2109	chr5	C5orf51
PSMD4	chr1	2084	829	740	3100	68.79	0	151226544	151228628	401	151227185	151239935	ENST00000368881	ENST00000368881	151239935	151227185	440	151228717	151226533	0.02	216.89	3100	666	826	2184	chr1	PSMD4
MTPAP	chr10	2432	1515	785	3100	76.84	0	30636395	30638827	295	30615493	30637906	ENST00000417581	ENST00000417581	30637906	30615493	275	30638772	30636489	0.02	241.44	3100	683	1426	2283	chr10	MTPAP
PCDHA5	chr5	1186	521	157	812	27.44	0.01	140200902	140202088	134	140201361	140203811	ENST00000378126	ENST00000378126	140203811	140201361	58	140201979	140200859	0.05	85.97	688.09	122	607	1120	chr5	PCDHA5
SENP1	chr12	2867	1335	1132	3100	56.03	0	48498189	48501056	-3	48436681	48499619	ENST00000339976	ENST00000551330	48499591	48437348	58	48500854	48498211	0.02	175.15	3100	996	1307	2643	chr12	SENP1
WSB2	chr12	785	495	41	124.76	10.08	0.26	118489739	118490524	85	118471617	118490217	ENST00000542304	ENST00000535496	118490409	118472001	72	118490990	118489683	0.12	31.51	213.24	67	578	1307	chr12	WSB2
NRF1	chr7	3334	2262	1617	3100	50.73	0	129250157	129253491	227	129251597	129395855	ENST00000311967	ENST00000311967	129395855	129251597	160	129253323	129250192	0.02	158.29	3100	1524	1809	3131	chr7	NRF1
ATF6	chr1	3117	2005	937	3100	40.27	0	161734396	161737513	-129	161736084	161933860	ENST00000367942	ENST00000367942	161933860	161736084	-241	161737247	161734438	0.02	125	3100	794	1951	2809	chr1	ATF6
TRIM34	chr11	960	564	46	125.12	8.57	0.26	5641822	5642782	1308	5640994	5665628	ENST00000514226	ENST00000514226	5665628	5640994	1305	5642784	5641814	0.38	26.26	141.43	50	618	970	chr11	TRIM34
P2RY6	chr11	537	379	29	108.02	9.66	0.37	73000138	73000675	-45	73000452	73008299	ENST00000535931	ENST00000536225	73008214	72983465	696	72985385	72982938	0.03	29.5	1235.06	373	698	2447	chr11	P2RY6
RPN2	chr20	3531	2046	1490	3100	68.43	0	35805914	35809445	-41	35807721	35838568	ENST00000373632	ENST00000373632	35838568	35807721	-27	35809380	35806008	0.02	208.9	3100	1337	1963	3372	chr20	RPN2
PLOD1	chr1	1619	808	339	2552.52	53.83	0.01	11994083	11995702	82	11994810	12035594	ENST00000196061	ENST00000196061	12035594	11994810	67	11995687	11994068	0.02	163.17	2191.54	319	812	1619	chr1	PLOD1
CDCA8	chr1	1097	222	369	3100	61.48	0	38158093	38159190	488	38158153	38175385	ENST00000327331	ENST00000373055	38175391	38158090	-907	38159411	38154955	0.02	186.34	3100	1218	1101	4456	chr1	CDCA8
COPZ1	chr12	1767	226	586	3100	48.87	0	54718845	54720612	360	54719368	54744470	ENST00000548753	ENST00000548753	54744470	54719368	39	54720042	54718773	0.02	147.76	3100	495	291	1269	chr12	COPZ1
BTF3L4	chr1	4395	2688	1516	3100	79.12	0	52519600	52523995	0	52521797	52556388	ENST00000313334	ENST00000313334	52556388	52521797	-266	52523462	52519599	0.02	239	3100	1340	2715	3863	chr1	BTF3L4
MCM10	chr10	2251	1152	431	3009.25	60.85	0	13202529	13204780	75	13203579	13214474	ENST00000479669	ENST00000479669	13214474	13203579	151	13204843	13202618	0.02	183.79	3100	542	1068	2225	chr10	MCM10
CARD6	chr5	1784	631	243	1629.69	29.75	0.01	40840970	40842754	384	40841478	40853607	ENST00000509771	ENST00000509771	40853607	40841478	244	40842560	40840885	0.03	89.41	1366.02	224	740	1675	chr5	CARD6
NUDC	chr1	2074	1090	564	3100	73.02	0	27225716	27227790	24	27226729	27269429	ENST00000435827	ENST00000452707	27269267	27248633	150	27249919	27247647	0.02	218.36	3100	530	884	2272	chr1	NUDC
LRPPRC	chr2	2892	1795	1249	3100	73.32	0	44221178	44224070	491	44201289	44223115	ENST00000447246	ENST00000447246	44223115	44201289	540	44224060	44221089	0.02	218.49	3100	1204	1890	2971	chr2	LRPPRC
PEX12	chr17	2259	983	1144	3100	64.49	0	33904488	33906747	38	33897849	33905656	ENST00000424525	ENST00000225873	33905574	33901814	-22	33906666	33904526	0.02	191.78	3100	937	944	2140	chr17	PEX12
FBXO30	chr6	4610	2943	1185	3100	64.55	0	146132830	146137440	754	146119271	146135889	ENST00000237281	ENST00000237281	146135889	146119271	610	146137298	146133259	0.02	191.78	3100	1065	2500	4039	chr6	FBXO30
NDFIP2	chr13	3382	907	762	3100	67.2	0	80054675	80058057	778	80055588	80127330	ENST00000487865	ENST00000487865	80127330	80055588	480	80057302	80054835	0.02	199.45	3100	590	810	2467	chr13	NDFIP2
TMEM194A	chr12	577	225	59	276.93	18.2	0.07	57472815	57473392	-551	57449431	57472552	ENST00000300128	ENST00000300128	57472552	57449431	-624	57473582	57472770	0.12	53.82	238.29	55	257	812	chr12	TMEM194A
TUBGCP5	chr15	2399	1017	985	3100	69.33	0	22832621	22835020	425	22833395	22872783	ENST00000453949	ENST00000453949	22872783	22833395	391	22834950	22832622	0.02	203.87	3100	936	1198	2328	chr15	TUBGCP5
AGFG2	chr7	635	362	69	410.84	24.08	0.04	100135953	100136588	-577	100136848	100165842	ENST00000300176	ENST00000300176	100165842	100136848	-702	100136510	100135782	0.07	70.78	488.26	97	546	728	chr7	AGFG2
EIF2C3	chr1	2596	1641	992	3100	57.57	0	36395568	36398164	7	36396859	36522063	ENST00000246314	ENST00000397828	36450379	36396683	54	36397970	36395504	0.02	167.6	3100	870	1525	2466	chr1	EIF2C3
TFIP11	chr22	2336	961	776	3100	62.23	0	26907341	26909677	-38	26887191	26908471	ENST00000407690	ENST00000407690	26908471	26887191	-22	26909656	26907330	0.02	181.04	3100	701	966	2326	chr22	TFIP11
SLC10A4	chr4	1250	809	201	1657.69	38.1	0.01	48484669	48485919	-66	48485360	48491213	ENST00000273861	ENST00000273861	48491213	48485360	15	48486064	48484687	0.03	110.04	1205.99	193	769	1377	chr4	SLC10A4
TMEM92	chr17	1149	408	99	338.55	14.96	0.06	48351504	48352653	290	48351788	48356687	ENST00000507382	ENST00000507382	48356687	48351788	-413	48352841	48349909	0.04	43	840.42	383	659	2932	chr17	TMEM92
NCALD	chr8	1647	1223	230	1414.66	22.76	0.01	102802208	102803855	143	102731849	102803175	ENST00000523645	ENST00000523645	102803175	102731849	198	102803829	102802124	0.04	65.34	896.04	169	978	1705	chr8	NCALD
RPS6	chr9	4659	3024	1443	3100	69.19	0	19376895	19381554	971	19376283	19380196	ENST00000315377	ENST00000315377	19380196	19376283	919	19381578	19376975	0.02	198.51	3100	1436	2909	4603	chr9	RPS6
SGK3	chr8	2239	1267	696	3100	53.62	0	67686353	67688592	10	67687462	67774246	ENST00000396596	ENST00000262211	67774246	67624891	45	67625810	67624062	0.02	153.76	3100	539	966	1748	chr8	SGK3
CCDC117	chr22	1921	494	578	3100	64.42	0	29168339	29170260	70	29169229	29182081	ENST00000432510	ENST00000432510	29182081	29169229	43	29170164	29168381	0.02	184.71	3100	512	486	1783	chr22	CCDC117
PAPPA	chr9	6904	2661	2969	3100	58.66	0	118914433	118921337	1802	118916083	119164601	ENST00000328252	ENST00000328252	119164601	118916083	1553	118920661	118914611	0.02	167.73	3100	2320	2262	6050	chr9	PAPPA
POLR2K	chr8	2097	976	730	3100	50.8	0	101162073	101164170	270	101162851	101164437	ENST00000522439	ENST00000522439	101164437	101162851	200	101164177	101161925	0.02	144.81	3100	731	1070	2252	chr8	POLR2K
TMED10	chr14	2550	1346	790	3100	79.37	0	75641668	75644218	391	75598173	75643334	ENST00000303575	ENST00000303575	75643334	75598173	323	75644235	75641786	0.02	225.88	3100	733	1240	2449	chr14	TMED10
NFE2L2	chr2	6598	4041	2539	3100	81.7	0	178124720	178131318	163	178097005	178128182	ENST00000423513	ENST00000423513	178128182	178097005	147	178131128	178124942	0.02	232.39	3100	2166	4353	6186	chr2	NFE2L2
NUDT13	chr10	1582	342	277	2104.02	47.9	0.01	74870021	74871603	524	74870288	74891586	ENST00000372997	ENST00000372997	74891586	74870288	440	74871519	74869938	0.02	135.83	1609.27	248	461	1581	chr10	NUDT13
TRIM16L	chr17	383	243	19	103.75	16.37	0.39	18625765	18626148	500	18625456	18639432	ENST00000395671	ENST00000395671	18639432	18625456	1973	18627646	18627212	0.44	46.42	132.79	28	139	434	chr17	TRIM16L
IQGAP1	chr15	699	472	159	1123.25	39.57	0.01	90930588	90931287	-512	90931450	91045475	ENST00000268182	ENST00000268182	91045475	90931450	474	90933176	90930673	0.02	112.05	3100	1032	1000	2503	chr15	IQGAP1
LARS2	chr3	2010	907	498	3100	81.72	0	45429305	45431315	199	45430111	45441845	ENST00000430399	ENST00000430399	45441845	45430111	253	45431304	45429424	0.02	230.4	3100	482	790	1880	chr3	LARS2
GALK2	chr15	2263	664	465	3100	51.53	0	49461875	49464138	527	49462479	49620758	ENST00000544523	ENST00000544523	49620758	49462479	476	49464006	49461905	0.02	145.21	2837.79	431	656	2101	chr15	GALK2
TMCC1	chr3	1115	884	45	167.5	11.22	0.15	129374212	129375327	799	129373810	129375569	ENST00000510323	ENST00000432054	129407575	129366635	189	129407829	129406942	0.22	31.51	165.83	49	421	887	chr3	TMCC1
NDUFB2	chr7	2472	928	996	3100	84.66	0	140395956	140398428	168	140397024	140406444	ENST00000471136	ENST00000471136	140406444	140397024	32	140398084	140396029	0.02	237.44	3100	858	854	2055	chr7	NDUFB2
FBXO16	chr8	1776	1065	464	3100	55.43	0	28346987	28348763	-40	28285929	28347835	ENST00000380254	ENST00000380254	28347835	28285929	-82	28348779	28347055	0.02	155.43	2904.79	419	987	1724	chr8	FBXO16
RERG	chr12	1048	436	93	287.48	17.96	0.07	15373795	15374843	21	15263861	15374340	ENST00000537647	ENST00000537647	15374340	15263861	87	15374697	15373809	0.09	50.23	284.83	74	433	888	chr12	RERG
DENND5B	chr12	3934	1902	1865	3100	68.59	0	31741316	31745250	93	31540327	31743376	ENST00000536562	ENST00000536562	31743376	31540327	133	31745224	31741261	0.02	191.78	3100	1716	2564	3963	chr12	DENND5B
DDI2	chr1	741	510	85	621.43	36.28	0.02	15943085	15943826	-539	15943995	15995539	ENST00000480945	ENST00000480945	15995539	15943995	426	15945731	15943112	0.02	101.22	3100	772	1250	2619	chr1	DDI2
HIST2H2AA3	chr1	2533	305	421	3147.52	53.04	0	149814942	149817475	-1730	149813505	149814478	ENST00000369161	ENST00000369161	149814478	149813505	-1331	149816676	149814942	0.02	147.87	2502.72	350	246	1734	chr1	HIST2H2AA3
DNTTIP2	chr1	2407	1221	710	3100	83.55	0	94343370	94345777	146	94343029	94344720	ENST00000528680	ENST00000528680	94344720	94343029	165	94345716	94343393	0.02	232.88	3100	597	1206	2323	chr1	DNTTIP2
MCTP1	chr5	1410	634	87	450.83	22.97	0.04	94416513	94417923	-32	94043201	94417186	ENST00000312216	ENST00000515393	94620279	94040805	-33	94621387	94619238	0.02	63.93	2720.54	507	874	2149	chr5	MCTP1
KIRREL3	chr11	2300	1647	356	2377.55	42.83	0.01	126868901	126871201	365	126293390	126870416	ENST00000529097	ENST00000529097	126870416	126293390	602	126871351	126868276	0.02	119.18	3100	692	2299	3075	chr11	KIRREL3
TOR1AIP2	chr1	2633	1653	566	3100	55.21	0	179844985	179847618	632	179809102	179846934	ENST00000367612	ENST00000367612	179846934	179809102	563	179847568	179845173	0.02	153.6	2896.96	444	1448	2395	chr1	TOR1AIP2
PIGH	chr14	1888	817	541	3100	69.75	0	68065817	68067705	204	68056028	68066965	ENST00000216452	ENST00000216452	68066965	68056028	261	68067613	68065794	0.02	193.85	3100	497	854	1819	chr14	PIGH
SNRNP27	chr2	2006	592	748	3100	49.39	0	70120604	70122610	516	70121091	70132350	ENST00000409116	ENST00000409116	70132350	70121091	501	70122710	70120475	0.02	136.99	3100	691	732	2235	chr2	SNRNP27
TP63	chr3	4450	2276	532	3100	36.69	0	189348201	189352651	1121	189349305	189612291	ENST00000382063	ENST00000382063	189612291	189349305	1155	189352853	189348067	0.02	101.44	3100	633	2384	4786	chr3	TP63
PCDHA2	chr5	1205	331	54	170.08	13.07	0.12	140174256	140175461	308	140174550	140391929	ENST00000526136	ENST00000526136	140391929	140174550	248	140175240	140174356	0.25	36.11	156.49	42	198	884	chr5	PCDHA2
MAD1L1	chr7	2180	1330	984	3100	61.79	0	2271099	2273279	391	2262210	2272580	ENST00000429779	ENST00000429779	2272580	2262210	316	2273311	2271216	0.02	170.71	3100	880	1213	2095	chr7	MAD1L1
ZNF828	chr13	2170	1007	466	3100	79.37	0	115079131	115081301	228	115079988	115092796	ENST00000361283	ENST00000361283	115092796	115079988	160	115081182	115079114	0.02	219.18	3100	470	1013	2068	chr13	ZNF828
DNAJC10	chr2	3056	1529	1117	3100	63.5	0	183579634	183582690	151	183581011	183595269	ENST00000537410	ENST00000537410	183595269	183581011	135	183582623	183579669	0.02	175.01	3100	989	1456	2954	chr2	DNAJC10
[truncated: 1,602 more rows]
